# Supplementary material for: The kinesin KIF1C transports APC-dependent mRNAs to cell protrusions
Source: RNA. 2021 Dec;27(12):1528–44. doi: 10.1261/rna.078576.120 (PMC8594469; doi:10.1261/rna.078576.120)
Supplement: Supplemental Material [file supp_078576.120_Supplemental_Table_S1.xlsx]

## Sheet: 20160331_4samples_EBertrand_DAT
Probe Set ID	IP-KIF1C #1	IP-KIF1C #2	IP-Cont #1	IP-Cont #2	Enrichment (Log2)	Gene Accession	Gene Symbol	mRNA Accession	mRNA Source	mRNA Description	UniGene ID	Chromosome	GO Biological Process Term	GO Cellular Component Term	GO Molecular Function Term
TC06000978.hg.1	8.18686	8.24875	5.27682	4.91194	3.12342	NM_001007102	L3MBTL3	NM_001007102	RefSeq	Homo sapiens l(3)mbt-like 3 (Drosophila) (L3MBTL3), transcript variant 2, mRNA.	Hs.658051	chr6	transcription, DNA-templated // regulation of transcription, DNA-templated // chromatin modification	nucleus	molecular_function
TC02001217.hg.1	9.64589	9.80796	7.27416	6.00724	3.08622	NM_020923	ZDBF2	NM_020923	RefSeq	Homo sapiens zinc finger, DBF-type containing 2 (ZDBF2), transcript variant 1, mRNA.	Hs.110489	chr2	---	---	nucleic acid binding // zinc ion binding // metal ion binding
TC07001065.hg.1	9.20323	9.32923	6.34849	6.02501	3.07948	NM_018051	WDR60	NM_018051	RefSeq	Homo sapiens WD repeat domain 60 (WDR60), mRNA.	Hs.389945	chr7	cell projection organization	extracellular space // cilium // extracellular vesicular exosome // cell projection	---
TC10000339.hg.1	9.05576	9.2256	6.24714	6.07803	2.9781	NM_003631	PARG	NM_003631	RefSeq	Homo sapiens poly (ADP-ribose) glycohydrolase (PARG), mRNA.	Hs.535298 // Hs.732225	chr10	carbohydrate metabolic process // cellular response to DNA damage stimulus // detection of bacterium // metabolic process	nucleus // cytoplasm // mitochondrial matrix // cytosol // cytoplasm // mitochondrion	poly(ADP-ribose) glycohydrolase activity // poly(ADP-ribose) glycohydrolase activity // poly(ADP-ribose) glycohydrolase activity // hydrolase activity
TC22000341.hg.1	10.3473	10.0613	7.21837	7.37295	2.90864	NM_001142964	C22orf46	NM_001142964	RefSeq	Homo sapiens chromosome 22 open reading frame 46 (C22orf46), mRNA.	Hs.517653	chr22	---	extracellular region	---
TC06001944.hg.1	8.07557	8.49314	5.36388	5.44042	2.8822	NM_014611	MDN1	NM_014611	RefSeq	Homo sapiens MDN1, midasin homolog (yeast) (MDN1), mRNA.	Hs.529948	chr6	ATP catabolic process // ATP catabolic process // protein complex assembly // protein complex assembly // metabolic process	nucleus // nucleus // nucleolus // cytoplasm // intermediate filament cytoskeleton // nucleus // nucleolus // membrane	protein binding // ATP binding // ATPase activity // unfolded protein binding // nucleotide binding // ATPase activity // nucleoside-triphosphatase activity
TC18000511.hg.1	7.69205	7.9905	5.13643	4.79406	2.87602	NM_145020	CCDC11	NM_145020	RefSeq	Homo sapiens coiled-coil domain containing 11 (CCDC11), mRNA.	Hs.658630	chr18	biological_process	cellular_component	molecular_function
TC15000828.hg.1	8.90353	9.02389	6.22279	6.03719	2.83372	NM_198181	GOLGA6L9	NM_198181	RefSeq	Homo sapiens golgin A6 family-like 9 (GOLGA6L9), transcript variant 1, mRNA.	Hs.498322	chr15	---	---	---
TC13000640.hg.1	9.00789	9.0572	6.35492	6.07332	2.81843	NM_015070	ZC3H13	NM_015070	RefSeq	Homo sapiens zinc finger CCCH-type containing 13 (ZC3H13), mRNA.	Hs.136102	chr13	---	---	protein binding // poly(A) RNA binding // metal ion binding
TC02000589.hg.1	9.4237	9.70556	7.25556	6.29721	2.78824	NM_001164315	ANKRD36	NM_001164315	RefSeq	Homo sapiens ankyrin repeat domain 36 (ANKRD36), mRNA.	Hs.541894	chr2	---	---	---
TC14000608.hg.1	9.84166	10.0702	7.69692	6.65878	2.77807	NM_003384	VRK1	NM_003384	RefSeq	Homo sapiens vaccinia related kinase 1 (VRK1), mRNA.	Hs.422662	chr14	mitotic cell cycle // protein phosphorylation // mitotic nuclear division // mitotic nuclear envelope disassembly // mitotic nuclear envelope reassembly // histone H3-S10 phosphorylation // protein autophosphorylation // histone H3-T3 phosphorylation // Golgi disassembly // protein phosphorylation // protein phosphorylation // cell cycle // phosphorylation // protein autophosphorylation // cell d…	nucleus // nucleoplasm // nucleolus // cytoplasm // Golgi stack // spindle // cytosol // nucleus // cytoplasm // cytoskeleton	protein kinase activity // protein serine/threonine kinase activity // protein binding // ATP binding // nucleosomal histone binding // histone kinase activity (H3-S10 specific) // histone kinase activity (H3-T3 specific) // nucleotide binding // protein kinase activity // protein serine/threonine kinase activity // protein serine/threonine kinase activity // kinase activity // transferase activi…
TC03000178.hg.1	8.05998	8.77261	6.08002	5.29917	2.7267	NM_001172713	GOLGA4	NM_001172713	RefSeq	Homo sapiens golgin A4 (GOLGA4), transcript variant 1, mRNA.	Hs.344151	chr3	protein targeting to Golgi // vesicle-mediated transport // Golgi to plasma membrane protein transport	Golgi membrane // nucleus // nucleolus // cytoplasm // Golgi apparatus // trans-Golgi network // intracellular membrane-bounded organelle // cytoplasm // Golgi apparatus // membrane	protein binding // GTPase binding
TC01000842.hg.1	10.385	10.2757	7.75415	7.48754	2.70953	NM_182975	ZNF326	NM_182975	RefSeq	Homo sapiens zinc finger protein 326 (ZNF326), transcript variant 3, mRNA.	Hs.306221	chr1	transcription, DNA-templated // mRNA processing // RNA splicing // regulation of DNA-templated transcription, elongation // positive regulation of transcription, DNA-templated // regulation of transcription, DNA-templated // RNA splicing	spliceosomal complex // nuclear matrix // DBIRD complex // nucleus	RNA polymerase II core binding // DNA binding // protein binding // zinc ion binding // poly(A) RNA binding // metal ion binding
TC15002769.hg.1	9.3729	9.45307	6.93027	6.57214	2.66178	NM_001042572	CHD2	NM_001042572	RefSeq	Homo sapiens chromodomain helicase DNA binding protein 2 (CHD2), transcript variant 2, mRNA.	Hs.220864	chr15	transcription, DNA-templated // regulation of transcription from RNA polymerase II promoter // cellular response to DNA damage stimulus // muscle organ development // chromatin modification // DNA duplex unwinding // hematopoietic stem cell differentiation // regulation of transcription, DNA-templated // muscle organ development // metabolic process	nucleus // extracellular vesicular exosome // nucleus	core promoter sequence-specific DNA binding // DNA binding // ATP-dependent DNA helicase activity // ATP binding // histone binding // poly(A) RNA binding // nucleotide binding // nucleic acid binding // DNA binding // helicase activity // hydrolase activity
TC0X000072.hg.1	9.52829	9.73863	7.34371	6.60804	2.65758	NM_005089	ZRSR2	NM_005089	RefSeq	Homo sapiens zinc finger (CCCH type), RNA-binding motif and serine/arginine rich 2 (ZRSR2), mRNA.	Hs.171909	chrX	spliceosomal complex assembly // mRNA splicing, via spliceosome // RNA splicing // mRNA processing // RNA splicing	U12-type spliceosomal complex // nucleus // spliceosomal complex // ribonucleoprotein complex	nucleotide binding // protein binding // pre-mRNA 3'-splice site binding // metal ion binding // nucleic acid binding // RNA binding
TC05000333.hg.1	9.39326	9.40094	6.90033	6.59935	2.64726	NM_018429	BDP1	NM_018429	RefSeq	Homo sapiens B double prime 1, subunit of RNA polymerase III transcription initiation factor IIIB (BDP1), mRNA.	Hs.258272	chr5	regulation of transcription, DNA-templated // transcription from RNA polymerase III promoter // gene expression // transcription, DNA-templated	nucleus // nucleoplasm // nucleolus // cytoplasm // nucleus	DNA binding // chromatin binding
TC0X001173.hg.1	9.2788	9.4973	7.18096	6.33967	2.62774	NM_000489	ATRX	NM_000489	RefSeq	Homo sapiens alpha thalassemia/mental retardation syndrome X-linked (ATRX), transcript variant 1, mRNA.	Hs.533526	chrX	ATP catabolic process // DNA repair // DNA methylation // DNA recombination // nucleosome assembly // DNA replication-independent nucleosome assembly // chromatin remodeling // transcription, DNA-templated // regulation of transcription, DNA-templated // positive regulation of nuclear cell cycle DNA replication // DNA damage response, signal transduction by p53 class mediator // forebrain develop…	nucleus // nuclear heterochromatin // nucleolus // cytoplasm // mitochondrion // PML body // telomeric heterochromatin // SWI/SNF superfamily-type complex // nuclear chromosome // chromosome, telomeric region // heterochromatin // nucleus // nucleus // chromosome	DNA binding // DNA helicase activity // chromatin binding // helicase activity // protein binding // ATP binding // zinc ion binding // DNA translocase activity // methylated histone binding // histone binding // chromo shadow domain binding // nucleotide binding // nucleic acid binding // helicase activity // hydrolase activity // metal ion binding
TC02002120.hg.1	8.85932	9.17795	6.89129	6.01362	2.56618	NM_025190	ANKRD36B	NM_025190	RefSeq	Homo sapiens ankyrin repeat domain 36B (ANKRD36B), mRNA.	Hs.532921	chr2	---	---	---
TC10000047.hg.1	11.2642	10.9768	8.68749	8.42469	2.56444	NM_001047160	NET1	NM_001047160	RefSeq	Homo sapiens neuroepithelial cell transforming 1 (NET1), transcript variant 1, mRNA.	Hs.25155	chr10	regulation of cell growth // signal transduction // small GTPase mediated signal transduction // positive regulation of Rho GTPase activity // positive regulation of apoptotic process // positive regulation of apoptotic process // neurotrophin TRK receptor signaling pathway // regulation of small GTPase mediated signal transduction // cellular response to hydrogen peroxide // cellular response to…	nucleus // cytosol // cytoplasm	guanyl-nucleotide exchange factor activity // Rho guanyl-nucleotide exchange factor activity // guanyl-nucleotide exchange factor activity
TC01002868.hg.1	9.44357	9.68829	7.47156	6.54699	2.55665	NM_005665	EVI5	NM_005665	RefSeq	Homo sapiens ecotropic viral integration site 5 (EVI5), mRNA.	Hs.594434	chr1	cell cycle // multicellular organismal development // cell proliferation // positive regulation of Rab GTPase activity // cell division // regulation of Rab GTPase activity	nucleus // Golgi apparatus // microtubule organizing center // spindle // intracellular membrane-bounded organelle // cytoplasm // cytoskeleton	Rab GTPase activator activity // protein binding
TC20000637.hg.1	10.1784	10.4376	8.37563	7.26314	2.48858	NM_016649	ESF1	NM_016649	RefSeq	Homo sapiens ESF1, nucleolar pre-rRNA processing protein, homolog (S. cerevisiae) (ESF1), transcript variant 1, mRNA.	Hs.369284	chr20	transcription, DNA-templated // regulation of transcription, DNA-templated	extracellular space // nucleoplasm // nucleolus // nucleus	poly(A) RNA binding
TC01003283.hg.1	11.2728	11.3157	8.57057	9.09653	2.4607	NM_002870	RAB13	NM_002870	RefSeq	Homo sapiens RAB13, member RAS oncogene family (RAB13), transcript variant 1, mRNA.	Hs.151536	chr1	GTP catabolic process // small GTPase mediated signal transduction // protein kinase A signaling // protein transport // endosomal transport // cortical actin cytoskeleton organization // neuron projection development // endocytic recycling // cellular response to insulin stimulus // endothelial cell chemotaxis // trans-Golgi network to recycling endosome transport // membrane organization // tig…	cytoplasm // Golgi apparatus // trans-Golgi network // plasma membrane // tight junction // lateral plasma membrane // lamellipodium // endocytic vesicle // transport vesicle membrane // cytoplasmic vesicle membrane // cytoplasmic vesicle // insulin-responsive compartment // neuron projection // recycling endosome // recycling endosome membrane // extracellular vesicular exosome // endosome // pl…	GTPase activity // protein binding // GTP binding // protein kinase A catalytic subunit binding // nucleotide binding // GTPase activity // GTP binding
TC03001660.hg.1	6.84724	6.97729	4.57402	4.39265	2.42893	NM_001164496	WDR52	NM_001164496	RefSeq	Homo sapiens WD repeat domain 52 (WDR52), transcript variant 1, mRNA.	Hs.584936	chr3	---	---	---
TC15001688.hg.1	8.56481	8.86344	6.57315	6.03298	2.41106	NM_001145923	SCAPER	NM_001145923	RefSeq	Homo sapiens S-phase cyclin A-associated protein in the ER (SCAPER), transcript variant 2, mRNA.	Hs.458986	chr15	---	nucleus // endoplasmic reticulum	metal ion binding
TC05001458.hg.1	7.54716	7.44744	5.18146	5.01146	2.40084	NM_001205255	OCLN	NM_001205255	RefSeq	Homo sapiens occludin (OCLN), transcript variant 3, mRNA.	Hs.592605	chr5	protein complex assembly // apoptotic process // cellular component disassembly involved in execution phase of apoptosis // methylation // cell-cell junction organization // S-adenosylhomocysteine metabolic process // S-adenosylmethionine metabolic process // tight junction assembly	cytosol // plasma membrane // plasma membrane // cell-cell junction // tight junction // integral component of membrane // apical plasma membrane // apicolateral plasma membrane // cell junction // endocytic vesicle // cytoplasmic vesicle // plasma membrane // cell-cell junction // tight junction // membrane // cell junction	structural molecule activity // protein binding // thiopurine S-methyltransferase activity // protein domain specific binding // S-adenosylmethionine-dependent methyltransferase activity
TC04000648.hg.1	7.98259	8.22039	5.93563	5.55578	2.35579	NM_018078	LARP1B	NM_018078	RefSeq	Homo sapiens La ribonucleoprotein domain family, member 1B (LARP1B), transcript variant 1, mRNA.	Hs.657067	chr4	---	nucleus // viral nucleocapsid // ribonucleoprotein complex	poly(A) RNA binding // RNA binding
TC15001510.hg.1	6.95045	6.76111	4.63056	4.38527	2.34786	NM_001018088	VPS13C	NM_001018088	RefSeq	Homo sapiens vacuolar protein sorting 13 homolog C (S. cerevisiae) (VPS13C), transcript variant 2B, mRNA.	Hs.511668	chr15	---	extracellular vesicular exosome	---
TC02002509.hg.1	8.20467	8.37893	5.99779	5.91819	2.3338	NM_004525	LRP2	NM_004525	RefSeq	Homo sapiens low density lipoprotein receptor-related protein 2 (LRP2), mRNA.	Hs.657729	chr2	retinoid metabolic process // protein glycosylation // lipid metabolic process // endocytosis // receptor-mediated endocytosis // phototransduction, visible light // steroid metabolic process // cell proliferation // forebrain development // vitamin D metabolic process // small molecule metabolic process // vitamin metabolic process // endocytosis // receptor-mediated endocytosis // vitamin metab…	lysosome // lysosomal membrane // endosome // endoplasmic reticulum // Golgi apparatus // plasma membrane // coated pit // integral component of membrane // apical plasma membrane // endocytic vesicle // brush border membrane // receptor complex // extracellular vesicular exosome // brush border // membrane // apical plasma membrane // apical part of cell // endosome // brush border	calcium ion binding // protein binding // SH3 domain binding // metal ion binding
TC01000860.hg.1	8.18579	8.67458	6.63643	5.57065	2.32665	NM_206886	CCDC18	NM_206886	RefSeq	Homo sapiens coiled-coil domain containing 18 (CCDC18), mRNA.	Hs.745125	chr1	---	---	---
TC15002760.hg.1	9.48917	9.38522	7.19549	7.05239	2.31325	NM_001039841	ARHGAP11B	NM_001039841	RefSeq	Homo sapiens Rho GTPase activating protein 11B (ARHGAP11B), mRNA.	Hs.659621	chr15	small GTPase mediated signal transduction // positive regulation of GTPase activity // regulation of small GTPase mediated signal transduction // signal transduction	cytosol // intracellular	GTPase activator activity
TC02002674.hg.1	10.4878	10.5293	8.23584	8.1584	2.31143	NM_015049	TRAK2	NM_015049	RefSeq	Homo sapiens trafficking protein, kinesin binding 2 (TRAK2), mRNA.	Hs.152774	chr2	regulation of transcription from RNA polymerase II promoter // protein O-linked glycosylation // protein targeting // transport	nucleus // cytoplasm // mitochondrion // early endosome // plasma membrane // cytoplasm // mitochondrion // endosome // plasma membrane	receptor binding // protein binding // enzyme binding // GABA receptor binding // receptor binding // GABA receptor binding
TC18000103.hg.1	8.92654	8.83803	6.58211	6.56943	2.30652	NM_000227	LAMA3	NM_000227	RefSeq	Homo sapiens laminin, alpha 3 (LAMA3), transcript variant 2, mRNA.	Hs.436367	chr18	cell adhesion // epidermis development // extracellular matrix disassembly // regulation of cell adhesion // extracellular matrix organization // regulation of cell migration // hemidesmosome assembly // cell junction assembly // regulation of embryonic development	extracellular region // basement membrane // laminin-1 complex // laminin-5 complex // extracellular region // proteinaceous extracellular matrix // basement membrane	receptor binding // structural molecule activity
TC13000607.hg.1	8.63673	8.82039	6.68851	6.18318	2.29271	NM_001009814	VWA8	NM_001009814	RefSeq	Homo sapiens von Willebrand factor A domain containing 8 (VWA8), transcript variant 2, mRNA.	Hs.368282	chr13	ATP catabolic process // metabolic process	extracellular region // mitochondrion	ATP binding // ATPase activity // nucleotide binding // nucleoside-triphosphatase activity
TC02000830.hg.1	6.28824	6.77453	4.40428	4.11028	2.2741	NM_001083538	POTEE	NM_001083538	RefSeq	Homo sapiens POTE ankyrin domain family, member E (POTEE), mRNA.	Hs.686146	chr2	retina homeostasis // substantia nigra development	extracellular space // blood microparticle	molecular_function
TC01006428.hg.1	12.5709	12.6694	10.3222	10.3711	2.27349	NM_001037675	NBPF9	NM_001037675	RefSeq	Homo sapiens neuroblastoma breakpoint family, member 9 (NBPF9), transcript variant 2, mRNA.	Hs.714127	chr1	---	cytoplasm	poly(A) RNA binding
TC08000447.hg.1	9.15996	9.25302	7.29222	6.57462	2.27307	NM_024790	CSPP1	NM_024790	RefSeq	Homo sapiens centrosome and spindle pole associated protein 1 (CSPP1), transcript variant 1, mRNA.	Hs.370147	chr8	positive regulation of cytokinesis // positive regulation of cell division // positive regulation of cytokinesis	spindle pole // cytoplasm // centrosome // spindle // microtubule // spindle pole // centrosome // microtubule organizing center // spindle // cytoskeleton	---
TC01002500.hg.1	8.24192	8.61762	6.3695	5.95525	2.26739	NM_001190481	CLSPN	NM_001190481	RefSeq	Homo sapiens claspin (CLSPN), transcript variant 2, mRNA.	Hs.175613	chr1	DNA damage checkpoint // DNA replication // DNA repair // apoptotic process // cellular component disassembly involved in execution phase of apoptosis // peptidyl-serine phosphorylation // G2 DNA damage checkpoint // activation of protein kinase activity // mitotic DNA replication checkpoint // cellular response to DNA damage stimulus // cell cycle	nucleoplasm // nucleus	DNA binding // protein binding // anaphase-promoting complex binding
TC01006309.hg.1	12.6265	12.6446	10.3542	10.3842	2.26638	NM_001037675	NBPF9	NM_001037675	RefSeq	Homo sapiens neuroblastoma breakpoint family, member 9 (NBPF9), transcript variant 2, mRNA.	Hs.714127	chr1	---	cytoplasm	poly(A) RNA binding
TC09000324.hg.1	9.14691	9.3882	7.35015	6.65872	2.26312	NM_015110	SMC5	NM_015110	RefSeq	Homo sapiens structural maintenance of chromosomes 5 (SMC5), mRNA.	Hs.534189	chr9	telomere maintenance via recombination // double-strand break repair via homologous recombination // double-strand break repair via nonhomologous end joining // mitotic nuclear division // positive regulation of maintenance of mitotic sister chromatid cohesion // positive regulation of mitotic metaphase/anaphase transition // cellular senescence // double-strand break repair via homologous recomb…	chromosome, telomeric region // nucleus // nucleus // nucleolus // PML body // cell junction // Smc5-Smc6 complex // chromosome, telomeric region // nucleus // chromosome // Smc5-Smc6 complex	protein binding // ATP binding // nucleotide binding
TC13000744.hg.1	8.98554	9.0352	6.92801	6.59816	2.24729	NM_015057	MYCBP2	NM_015057	RefSeq	Homo sapiens MYC binding protein 2, E3 ubiquitin protein ligase (MYCBP2), mRNA.	Hs.591221	chr13	transcription, DNA-templated // regulation of transcription, DNA-templated // protein ubiquitination // branchiomotor neuron axon guidance // central nervous system projection neuron axonogenesis // regulation of protein localization // regulation of cytoskeleton organization // motor neuron axon guidance // cell morphogenesis involved in neuron differentiation	nucleus // microtubule cytoskeleton // axon // membrane	ubiquitin-protein transferase activity // protein binding // zinc ion binding // ligase activity // protein homodimerization activity // metal ion binding
TC18000011.hg.1	8.7296	8.44961	6.58987	6.11385	2.23774	NM_015295	SMCHD1	NM_015295	RefSeq	Homo sapiens structural maintenance of chromosomes flexible hinge domain containing 1 (SMCHD1), mRNA.	Hs.8118	chr18	chromosome organization // inactivation of X chromosome by DNA methylation // dosage compensation by inactivation of X chromosome	Barr body // chromosome	ATP binding
TC03001255.hg.1	8.41722	8.38072	6.36411	5.97068	2.23157	NM_003615	SLC4A7	NM_003615	RefSeq	Homo sapiens solute carrier family 4, sodium bicarbonate cotransporter, member 7 (SLC4A7), transcript variant 1, mRNA.	Hs.250072	chr3	ion transport // bicarbonate transport // bicarbonate transport // cochlear nucleus development // sodium ion transmembrane transport // retinal cell programmed cell death // transmembrane transport // auditory receptor cell development // retina vasculature morphogenesis in camera-type eye // transport // ion transport // sodium ion transport // anion transport	plasma membrane // integral component of membrane // basolateral plasma membrane // apical plasma membrane // stereocilium // plasma membrane // membrane // integral component of membrane // cell projection	inorganic anion exchanger activity // sodium:bicarbonate symporter activity // transporter activity // anion transmembrane transporter activity // symporter activity
TC15001544.hg.1	8.62322	8.70779	6.55283	6.31735	2.23041	NM_003922	HERC1	NM_003922	RefSeq	Homo sapiens HECT and RLD domain containing E3 ubiquitin protein ligase family member 1 (HERC1), mRNA.	Hs.210385	chr15	transport // negative regulation of autophagy // protein ubiquitination // cerebellar Purkinje cell differentiation // neuron projection development // regulation of GTPase activity // regulation of GTPase activity // neuromuscular process controlling balance // positive regulation of GTPase activity // positive regulation of GTPase activity	cytoplasm // Golgi apparatus // cytosol // membrane // cytoplasm // Golgi apparatus	ubiquitin-protein transferase activity // ARF guanyl-nucleotide exchange factor activity // ligase activity // guanyl-nucleotide exchange factor activity
TC02000603.hg.1	10.495	10.7192	8.85782	7.90129	2.22751	NM_015904	EIF5B	NM_015904	RefSeq	Homo sapiens eukaryotic translation initiation factor 5B (EIF5B), mRNA.	Hs.158688	chr2	GTP catabolic process // translation // translational initiation // regulation of translational initiation // regulation of translational initiation // gene expression // cellular protein metabolic process // translation // translational initiation	cytosol // cytoplasm	translation initiation factor activity // translation initiation factor activity // GTPase activity // protein binding // GTP binding // poly(A) RNA binding // nucleotide binding // translation initiation factor activity
TC0X000120.hg.1	10.2482	10.0479	8.06152	7.788	2.2233	NM_016937	POLA1	NM_016937	RefSeq	Homo sapiens polymerase (DNA directed), alpha 1, catalytic subunit (POLA1), mRNA.	Hs.567319	chrX	G1/S transition of mitotic cell cycle // regulation of transcription involved in G1/S transition of mitotic cell cycle // mitotic S phase // mitotic cell cycle // telomere maintenance via recombination // telomere maintenance // DNA synthesis involved in DNA repair // DNA replication // DNA replication, synthesis of RNA primer // DNA replication initiation // DNA replication initiation // DNA str…	chromatin // nucleus // nuclear envelope // nucleoplasm // nucleoplasm // alpha DNA polymerase:primase complex // alpha DNA polymerase:primase complex // nucleolus // cytoplasm // nuclear matrix // nucleus	nucleotide binding // nucleoside binding // DNA binding // DNA binding // chromatin binding // DNA-directed DNA polymerase activity // DNA-directed DNA polymerase activity // DNA primase activity // protein binding // 3'-5' exonuclease activity // metal ion binding // protein heterodimerization activity // 4 iron, 4 sulfur cluster binding // nucleotide binding // nucleic acid binding // DNA bindi…
TC15000930.hg.1	8.73746	8.93594	6.87327	6.35873	2.2207	NM_001159643	MCTP2	NM_001159643	RefSeq	Homo sapiens multiple C2 domains, transmembrane 2 (MCTP2), transcript variant 2, mRNA.	Hs.33368	chr15	calcium-mediated signaling	integral component of membrane // membrane // membrane // integral component of membrane	calcium ion binding // calcium-dependent phospholipid binding
TC08000412.hg.1	9.66165	9.58811	7.55324	7.26162	2.21745	NM_017780	CHD7	NM_017780	RefSeq	Homo sapiens chromodomain helicase DNA binding protein 7 (CHD7), mRNA.	Hs.20395 // Hs.733236	chr8	skeletal system development // in utero embryonic development // heart morphogenesis // transcription, DNA-templated // regulation of transcription, DNA-templated // rRNA processing // central nervous system development // adult heart development // sensory perception of sound // adult walking behavior // blood circulation // chromatin modification // cranial nerve development // T cell different…	nucleus // nucleus // nucleolus // nucleus	DNA binding // chromatin binding // helicase activity // protein binding // ATP binding // nucleotide binding // nucleic acid binding // chromatin binding // hydrolase activity // hydrolase activity, acting on acid anhydrides
TC17000402.hg.1	11.2434	11.1079	8.75808	9.16482	2.21422	NM_003487	TAF15	NM_003487	RefSeq	Homo sapiens TAF15 RNA polymerase II, TATA box binding protein (TBP)-associated factor, 68kDa (TAF15), transcript variant 2, mRNA.	Hs.402752	chr17	positive regulation of transcription, DNA-templated	nucleus // nucleolus // cytoplasm // nucleus // cytoplasm	nucleotide binding // DNA binding // protein binding // zinc ion binding // poly(A) RNA binding // nucleic acid binding // RNA binding // metal ion binding
TC18000090.hg.1	8.45382	8.27361	6.22431	6.08522	2.20896	NM_020774	MIB1	NM_020774	RefSeq	Homo sapiens mindbomb E3 ubiquitin protein ligase 1 (MIB1), mRNA.	Hs.140903 // Hs.658808	chr18	blood vessel development // in utero embryonic development // somitogenesis // neural tube formation // heart looping // Notch signaling pathway // protein ubiquitination // negative regulation of neuron differentiation // positive regulation of endocytosis // Notch signaling pathway // heart development // metabolic process	centrosome // cytosol // plasma membrane // postsynaptic density // cytoplasmic vesicle // cytoplasm // microtubule organizing center // cytoskeleton // membrane	ubiquitin-protein transferase activity // protein binding // zinc ion binding // ligase activity // metal ion binding
TC01003679.hg.1	8.22081	8.45064	6.51653	5.74038	2.20727	NM_014875	KIF14	NM_014875	RefSeq	Homo sapiens kinesin family member 14 (KIF14), mRNA.	Hs.3104	chr1	microtubule-based movement // metabolic process // regulation of cell adhesion // regulation of cell migration // regulation of Rap protein signal transduction // negative regulation of integrin activation // substrate adhesion-dependent cell spreading // establishment of protein localization	nucleus // cytoplasm // spindle // kinesin complex // microtubule // cytoskeleton // microtubule // membrane	microtubule motor activity // protein binding // ATP binding // microtubule binding // PDZ domain binding // nucleotide binding
TC01002697.hg.1	9.05245	9.14405	6.9985	6.79083	2.20358	NM_015306	USP24	NM_015306	RefSeq	Homo sapiens ubiquitin specific peptidase 24 (USP24), mRNA.	Hs.477009	chr1	ubiquitin-dependent protein catabolic process // proteolysis	---	cysteine-type peptidase activity // ubiquitinyl hydrolase activity // peptidase activity // hydrolase activity
TC08000246.hg.1	7.58408	7.97063	5.77407	5.40524	2.1877	NM_000553	WRN	NM_000553	RefSeq	Homo sapiens Werner syndrome, RecQ helicase-like (WRN), mRNA.	Hs.632050	chr8	telomere maintenance // DNA synthesis involved in DNA repair // replicative cell aging // ATP catabolic process // ATP catabolic process // DNA metabolic process // DNA replication // base-excision repair // double-strand break repair // DNA recombination // cellular response to DNA damage stimulus // response to oxidative stress // aging // cell aging // cellular response to starvation // respon…	nucleoplasm // nucleolus // centrosome // MutLalpha complex // intracellular // nucleus // nucleoplasm // nucleolus	magnesium ion binding // Y-form DNA binding // bubble DNA binding // DNA binding // DNA helicase activity // DNA helicase activity // ATP-dependent DNA helicase activity // helicase activity // exonuclease activity // protein binding // ATP binding // 3'-5' exonuclease activity // four-way junction helicase activity // ATPase activity // manganese ion binding // protein complex binding // protein…
TC12000974.hg.1	7.26226	7.51311	5.40857	4.99636	2.18522	NM_014708	KNTC1	NM_014708	RefSeq	Homo sapiens kinetochore associated 1 (KNTC1), mRNA.	Hs.300559	chr12	mitotic cell cycle // protein complex assembly // mitotic nuclear division // mitotic cell cycle checkpoint // regulation of exit from mitosis // cell cycle // cell division	condensed chromosome kinetochore // spindle pole // nucleus // cytoplasm // kinetochore microtubule // cytosol // plasma membrane // actin cytoskeleton // chromosome, centromeric region // kinetochore // nucleus // chromosome // cytoplasm // spindle // cytoskeleton	protein binding
TC15001337.hg.1	7.34787	7.67757	5.3745	5.28586	2.18253	NM_001194998	CEP152	NM_001194998	RefSeq	Homo sapiens centrosomal protein 152kDa (CEP152), transcript variant 1, mRNA.	Hs.443005 // Hs.597323	chr15	G2/M transition of mitotic cell cycle // mitotic cell cycle // centriole replication // cell projection organization // centrosome duplication // de novo centriole assembly	nucleus // nucleolus // centrosome // cytosol // deuterosome // cytoplasm // microtubule organizing center // cytoskeleton	protein binding // protein kinase binding
TC03001695.hg.1	7.90885	7.60171	5.71282	5.43626	2.18074	NM_199420	POLQ	NM_199420	RefSeq	Homo sapiens polymerase (DNA directed), theta (POLQ), mRNA.	Hs.241517	chr3	ATP catabolic process // DNA-dependent DNA replication // DNA-dependent DNA replication // DNA-dependent DNA replication // DNA repair // DNA replication // DNA repair // cellular response to DNA damage stimulus	nucleoplasm	damaged DNA binding // DNA-directed DNA polymerase activity // helicase activity // ATP binding // single-stranded DNA-dependent ATPase activity // nucleotide binding // nucleic acid binding // DNA binding // DNA-directed DNA polymerase activity // DNA-directed DNA polymerase activity // transferase activity // nucleotidyltransferase activity
TC09000354.hg.1	7.27399	7.38995	5.36841	4.95142	2.17206	NM_001018037	VPS13A	NM_001018037	RefSeq	Homo sapiens vacuolar protein sorting 13 homolog A (S. cerevisiae) (VPS13A), transcript variant C, mRNA.	Hs.459790	chr9	Golgi to endosome transport // nervous system development // locomotory behavior // protein localization // cell death // protein transport // social behavior // transport	intracellular // dense core granule	protein binding
TC15002757.hg.1	8.83337	8.91767	6.92453	6.48292	2.17179	NM_001023567	GOLGA8B	NM_001023567	RefSeq	Homo sapiens golgin A8 family, member B (GOLGA8B), transcript variant 1, mRNA.	Hs.720151	chr15	---	Golgi cisterna membrane // Golgi apparatus // membrane	---
TC01006369.hg.1	12.5695	12.577	10.4227	10.4282	2.14778	NM_001037675	NBPF9	NM_001037675	RefSeq	Homo sapiens neuroblastoma breakpoint family, member 9 (NBPF9), transcript variant 2, mRNA.	Hs.714127	chr1	---	cytoplasm	poly(A) RNA binding
TC10000655.hg.1	7.60174	7.47071	5.54178	5.24071	2.14498	NM_003972	BTAF1	NM_003972	RefSeq	Homo sapiens BTAF1 RNA polymerase II, B-TFIID transcription factor-associated, 170kDa (BTAF1), mRNA.	Hs.500526	chr10	metabolic process // negative regulation of transcription, DNA-templated // negative regulation of chromatin binding	nucleus	DNA binding // sequence-specific DNA binding transcription factor activity // helicase activity // ATP binding // nucleotide binding // nucleic acid binding // hydrolase activity
TC13000807.hg.1	6.48471	6.66538	4.69636	4.17028	2.14173	NM_020121	UGGT2	NM_020121	RefSeq	Homo sapiens UDP-glucose glycoprotein glucosyltransferase 2 (UGGT2), mRNA.	Hs.193226 // Hs.656444	chr13	protein folding // protein N-linked glycosylation via asparagine // post-translational protein modification // cellular protein metabolic process // UDP-glucosylation // UDP-glucosylation // protein glycosylation	endoplasmic reticulum lumen // endoplasmic reticulum lumen // endoplasmic reticulum-Golgi intermediate compartment // endoplasmic reticulum // endoplasmic reticulum lumen	UDP-glucose:glycoprotein glucosyltransferase activity // UDP-glucose:glycoprotein glucosyltransferase activity // transferase activity // transferase activity, transferring glycosyl groups
TC01001106.hg.1	12.3022	12.3358	10.1392	10.2248	2.13701	NM_017940	NBPF1	NM_017940	RefSeq	Homo sapiens neuroblastoma breakpoint family, member 1 (NBPF1), mRNA.	Hs.467587 // Hs.523572 // Hs.714127 // Hs.721588 // Hs.745004	chr1	---	cytoplasm	poly(A) RNA binding
TC10001349.hg.1	7.73775	7.42522	5.50502	5.38935	2.1343	NM_152707	SLC25A16	NM_152707	RefSeq	Homo sapiens solute carrier family 25 (mitochondrial carrier), member 16 (SLC25A16), mRNA.	Hs.180408	chr10	vitamin metabolic process // water-soluble vitamin metabolic process // transport // coenzyme biosynthetic process // pantothenate metabolic process // small molecule metabolic process // transmembrane transport // transport	mitochondrial inner membrane // integral component of membrane // mitochondrion // mitochondrial inner membrane // membrane	antiporter activity
TC14000777.hg.1	8.70007	8.80586	6.4808	6.76014	2.1325	NM_001376	DYNC1H1	NM_001376	RefSeq	Homo sapiens dynein, cytoplasmic 1, heavy chain 1 (DYNC1H1), mRNA.	Hs.614080	chr14	G2/M transition of mitotic cell cycle // mitotic cell cycle // ATP catabolic process // transport // microtubule-based movement // mitotic spindle organization // cell death // antigen processing and presentation of exogenous peptide antigen via MHC class II // cytoplasmic mRNA processing body assembly // stress granule assembly // metabolic process // cytoplasmic mRNA processing body assembly //…	centrosome // cytosol // cytoplasmic dynein complex // microtubule // extracellular vesicular exosome // cytoplasm // cytoskeleton // microtubule // membrane // dynein complex	microtubule motor activity // protein binding // ATP binding // ATPase activity // poly(A) RNA binding // nucleotide binding // motor activity // nucleoside-triphosphatase activity
TC14000386.hg.1	7.12638	7.05708	5.02953	4.89206	2.13093	NM_015180	SYNE2	NM_015180	RefSeq	Homo sapiens spectrin repeat containing, nuclear envelope 2 (SYNE2), transcript variant 1, mRNA.	Hs.745014	chr14	nuclear envelope organization // nuclear migration // establishment or maintenance of cell polarity // fibroblast migration // positive regulation of cell migration // nuclear migration along microfilament // protein localization to nucleus // centrosome localization // cytoskeletal anchoring at nuclear membrane // positive regulation of cell migration // nuclear migration along microfilament // …	nucleus // nuclear envelope // nuclear outer membrane // nucleoplasm // cytoplasm // mitochondrion // focal adhesion // integral component of membrane // aggresome // sarcoplasmic reticulum // Z disc // lamellipodium membrane // filopodium membrane // nuclear membrane // nuclear lumen // sarcoplasmic reticulum membrane // SUN-KASH complex // intermediate filament cytoskeleton // nucleus // nuclea…	actin binding // protein binding // actin binding
TC10000266.hg.1	10.0281	10.0376	7.98955	7.81489	2.1306	NM_014753	BMS1	NM_014753	RefSeq	Homo sapiens BMS1 ribosome biogenesis factor (BMS1), mRNA.	Hs.10848	chr10	ribosome assembly // ribosome biogenesis	nucleus // nucleolus // nucleolus // nucleus // nucleolus	ATP binding // poly(A) RNA binding // nucleotide binding
TC02001642.hg.1	6.89896	7.34455	5.03321	4.96475	2.12278	NM_001242338	ATAD2B	NM_001242338	RefSeq	Homo sapiens ATPase family, AAA domain containing 2B (ATAD2B), transcript variant 2, mRNA.	Hs.467862	chr2	metabolic process	nucleus // nucleus	ATP binding // nucleoside-triphosphatase activity // lysine-acetylated histone binding // nucleotide binding
TC16000916.hg.1	10.0811	10.003	8.04022	7.81502	2.11444	NM_015092	SMG1	NM_015092	RefSeq	Homo sapiens SMG1 phosphatidylinositol 3-kinase-related kinase (SMG1), mRNA.	Hs.460179	chr16	nuclear-transcribed mRNA catabolic process, nonsense-mediated decay // nuclear-transcribed mRNA catabolic process, nonsense-mediated decay // nuclear-transcribed mRNA catabolic process, nonsense-mediated decay // DNA repair // mRNA export from nucleus // response to stress // gene expression // RNA metabolic process // mRNA metabolic process // peptidyl-serine phosphorylation // peptidyl-serine p…	nucleus // cytoplasm // cytosol // nucleus // cytoplasm	protein kinase activity // protein serine/threonine kinase activity // protein serine/threonine kinase activity // protein serine/threonine kinase activity // protein binding // ATP binding // poly(A) RNA binding // metal ion binding // nucleotide binding // protein serine/threonine kinase activity // protein serine/threonine kinase activity // kinase activity // transferase activity // transfera…
TC21000459.hg.1	8.36102	8.62988	6.6138	6.15205	2.11252	NM_001007246	BRWD1	NM_001007246	RefSeq	Homo sapiens bromodomain and WD repeat domain containing 1 (BRWD1), transcript variant 3, mRNA.	Hs.654740	chr21	transcription, DNA-templated // regulation of transcription from RNA polymerase II promoter // cytoskeleton organization // regulation of cell shape // regulation of transcription, DNA-templated	nucleus // cytoplasm // nucleus	molecular_function
TC15000767.hg.1	8.10797	8.37929	6.12436	6.14798	2.10746	NM_198181	GOLGA6L9	NM_198181	RefSeq	Homo sapiens golgin A6 family-like 9 (GOLGA6L9), transcript variant 1, mRNA.	Hs.498322	chr15	---	---	---
TC01006431.hg.1	12.1236	12.087	9.96149	10.037	2.10607	NM_001037675	NBPF9	NM_001037675	RefSeq	Homo sapiens neuroblastoma breakpoint family, member 9 (NBPF9), transcript variant 2, mRNA.	Hs.714127	chr1	---	cytoplasm	poly(A) RNA binding
TC01006389.hg.1	8.23784	8.56552	6.53569	6.05729	2.10519	NM_001206794	ARID4B	NM_001206794	RefSeq	Homo sapiens AT rich interactive domain 4B (RBP1-like) (ARID4B), transcript variant 3, mRNA.	Hs.575782	chr1	regulation of gene expression by genetic imprinting // transcription, DNA-templated // regulation of transcription, DNA-templated // histone H4-K20 trimethylation // histone H3-K9 trimethylation // biological_process	nucleus // cytoplasm // cellular_component // intracellular	DNA binding // protein binding // molecular_function
TC10001124.hg.1	7.20707	7.53131	5.72222	4.81113	2.10252	NM_001256053	ANKRD26	NM_001256053	RefSeq	Homo sapiens ankyrin repeat domain 26 (ANKRD26), transcript variant 2, mRNA.	Hs.361041	chr10	regulation of fatty acid metabolic process // negative regulation of multicellular organism growth // glucose homeostasis // negative regulation of fat cell differentiation // negative regulation of organ growth // negative regulation of insulin receptor signaling pathway // regulation of feeding behavior // negative regulation of ERK1 and ERK2 cascade // regulation of lipid metabolic process	centrosome // actin filament	---
TC10001039.hg.1	8.95966	9.16423	7.12783	6.81779	2.08913	NM_015542	UPF2	NM_015542	RefSeq	Homo sapiens UPF2 regulator of nonsense transcripts homolog (yeast) (UPF2), transcript variant 2, mRNA.	Hs.370689 // Hs.732383	chr10	nuclear-transcribed mRNA catabolic process, nonsense-mediated decay // nuclear-transcribed mRNA catabolic process, nonsense-mediated decay // liver development // mRNA export from nucleus // gene expression // RNA metabolic process // mRNA metabolic process // organ regeneration // nuclear-transcribed mRNA catabolic process, nonsense-mediated decay	nucleus // cytoplasm // cytosol // exon-exon junction complex // perinuclear region of cytoplasm // cytoplasm	RNA binding // protein binding
TC17_ctg5_hap1000027.hg.1	8.98621	8.81315	7.06375	6.56732	2.08414	NM_001006607	LRRC37A2	NM_001006607	RefSeq	Homo sapiens leucine rich repeat containing 37, member A2 (LRRC37A2), mRNA.	Hs.646568	chr17_ctg5_hap1	---	integral component of membrane // membrane	---
TC17000599.hg.1	8.89644	8.7452	6.94199	6.53187	2.08389	NM_001006607	LRRC37A2	NM_001006607	RefSeq	Homo sapiens leucine rich repeat containing 37, member A2 (LRRC37A2), mRNA.	Hs.646568	chr17	---	integral component of membrane // membrane	---
TC02002317.hg.1	6.67708	7.15459	4.85768	4.81204	2.08098	NM_001099771	POTEF	NM_001099771	RefSeq	Homo sapiens POTE ankyrin domain family, member F (POTEF), mRNA.	Hs.580547	chr2	retina homeostasis	extracellular space // cell cortex // blood microparticle // cytoplasm	---
TC15002756.hg.1	9.0182	9.093	7.10672	6.84299	2.08075	NM_181077	GOLGA8A	NM_181077	RefSeq	Homo sapiens golgin A8 family, member A (GOLGA8A), transcript variant 1, mRNA.	Hs.182982 // Hs.720151	chr15	---	Golgi cisterna membrane // Golgi apparatus // membrane	---
TC01001147.hg.1	11.8063	11.762	9.6596	9.75785	2.07543	NM_001102663	NBPF16	NM_001102663	RefSeq	[retired]Homo sapiens neuroblastoma breakpoint family, member 16 (NBPF16), mRNA.	---	chr1	---	---	---
TC15001750.hg.1	9.41091	9.61881	7.3646	7.5276	2.06876	NM_001164465	GOLGA6L10	NM_001164465	RefSeq	Homo sapiens golgin A6 family-like 10 (GOLGA6L10), mRNA.	Hs.459120	chr15	---	---	---
TC14000262.hg.1	6.27412	5.87651	4.14238	3.88339	2.06243	NM_015091	FAM179B	NM_015091	RefSeq	Homo sapiens family with sequence similarity 179, member B (FAM179B), mRNA.	Hs.371078	chr14	---	---	---
TC02001807.hg.1	6.86448	6.95083	5.05246	4.64668	2.05809	NM_018079	SRBD1	NM_018079	RefSeq	Homo sapiens S1 RNA binding domain 1 (SRBD1), mRNA.	Hs.14229	chr2	nucleobase-containing compound metabolic process	---	RNA binding // hydrolase activity, acting on ester bonds // nucleic acid binding
TC01006368.hg.1	12.4914	12.478	10.3947	10.4594	2.05763	NM_015383	NBPF14	NM_015383	RefSeq	Homo sapiens neuroblastoma breakpoint family, member 14 (NBPF14), mRNA.	Hs.732082 // Hs.714127	chr1	---	cytoplasm	poly(A) RNA binding
TC18000035.hg.1	9.65923	9.41587	7.47873	7.4813	2.05754	NM_001105244	PTPRM	NM_001105244	RefSeq	Homo sapiens protein tyrosine phosphatase, receptor type, M (PTPRM), transcript variant 1, mRNA.	Hs.49774	chr18	negative regulation of endothelial cell proliferation // protein dephosphorylation // homophilic cell adhesion // signal transduction // negative regulation of endothelial cell migration // retina layer formation // negative regulation of angiogenesis // neuron projection development // neuron projection development // retinal ganglion cell axon guidance // peptidyl-tyrosine dephosphorylation // …	cytoplasm // integral component of plasma membrane // cell-cell junction // cell-cell adherens junction // lamellipodium // perinuclear region of cytoplasm // membrane // integral component of membrane	protein tyrosine phosphatase activity // transmembrane receptor protein tyrosine phosphatase activity // protein binding // identical protein binding // cadherin binding // phosphoprotein phosphatase activity // protein tyrosine phosphatase activity // hydrolase activity // phosphatase activity
TC06001133.hg.1	9.06553	7.87804	6.63728	6.19956	2.05336	NM_020823	TMEM181	NM_020823	RefSeq	Homo sapiens transmembrane protein 181 (TMEM181), mRNA.	Hs.99145	chr6	pathogenesis	integral component of membrane // membrane	toxic substance binding
TC01003636.hg.1	9.03972	9.23544	7.42234	6.76695	2.04294	NM_003292	TPR	NM_003292	RefSeq	Homo sapiens translocated promoter region, nuclear basket protein (TPR), mRNA.	Hs.279640	chr1	negative regulation of transcription from RNA polymerase II promoter // MAPK import into nucleus // mitotic cell cycle // carbohydrate metabolic process // RNA import into nucleus // RNA export from nucleus // protein import into nucleus // protein import into nucleus // protein export from nucleus // nuclear pore organization // mitotic nuclear division // mitotic nuclear envelope disassembly //…	kinetochore // nucleus // nuclear envelope // nuclear pore // nucleoplasm // cytoplasm // cytoplasmic dynein complex // extrinsic component of membrane // nuclear membrane // nuclear periphery // nuclear inclusion body // nuclear pore nuclear basket // mitotic spindle // chromosome, centromeric region // nucleus // nuclear envelope // nuclear pore // chromosome // cytoplasm // spindle // cytoskel…	chromatin binding // mRNA binding // transporter activity // nucleocytoplasmic transporter activity // protein binding // tubulin binding // heat shock protein binding // protein homodimerization activity // protein anchor // poly(A) RNA binding // mitogen-activated protein kinase binding // dynein complex binding // exodeoxyribonuclease VII activity
TC15001738.hg.1	8.77257	8.91302	6.7283	6.878	2.03965	NM_001164465	GOLGA6L10	NM_001164465	RefSeq	Homo sapiens golgin A6 family-like 10 (GOLGA6L10), mRNA.	Hs.459120	chr15	---	---	---
TC01006301.hg.1	11.3778	11.2717	9.24823	9.32681	2.03725	NM_001101663	NBPF11	NM_001101663	RefSeq	Homo sapiens neuroblastoma breakpoint family, member 11 (NBPF11), transcript variant 1, mRNA.	Hs.744018 // Hs.721588	chr1	---	cytoplasm	poly(A) RNA binding
TC0X001064.hg.1	10.6661	10.7993	8.86852	8.52262	2.03714	NM_006306	SMC1A	NM_006306	RefSeq	Homo sapiens structural maintenance of chromosomes 1A (SMC1A), transcript variant 1, mRNA.	Hs.211602	chrX	mitotic sister chromatid segregation // mitotic cell cycle // mRNA splicing, via spliceosome // DNA repair // mitotic spindle organization // sister chromatid cohesion // mitotic sister chromatid cohesion // mitotic cell cycle checkpoint // meiotic nuclear division // RNA splicing // response to radiation // gene expression // stem cell maintenance // negative regulation of DNA endoreduplication …	chromosome, centromeric region // kinetochore // condensed chromosome kinetochore // condensed nuclear chromosome // nucleus // nucleoplasm // chromosome // nucleolus // cytoplasm // cytosol // cohesin core heterodimer // meiotic cohesin complex // chromosome, centromeric region // kinetochore // nucleus // chromosome	chromatin binding // microtubule motor activity // protein binding // ATP binding // mediator complex binding // poly(A) RNA binding // protein heterodimerization activity // nucleotide binding
TC12001978.hg.1	8.40121	8.3933	6.34883	6.37295	2.03636	NM_001109662	HECTD4	NM_001109662	RefSeq	Homo sapiens HECT domain containing E3 ubiquitin protein ligase 4 (HECTD4), mRNA.	Hs.530943	chr12	glucose metabolic process // glucose homeostasis // protein ubiquitination involved in ubiquitin-dependent protein catabolic process // protein ubiquitination // protein ubiquitination involved in ubiquitin-dependent protein catabolic process	nucleus // cytoplasm // integral component of membrane // nucleus // cytoplasm // membrane	ubiquitin-protein transferase activity // ligase activity // ubiquitin-protein transferase activity // ubiquitin-protein transferase activity
TC15001246.hg.1	9.69613	9.58696	7.63483	7.57963	2.03431	NM_017553	INO80	NM_017553	RefSeq	Homo sapiens INO80 complex subunit (INO80), transcript variant 1, mRNA.	Hs.292949	chr15	mitotic sister chromatid segregation // double-strand break repair via homologous recombination // ATP catabolic process // double-strand break repair // chromatin remodeling // positive regulation of nuclear cell cycle DNA replication // positive regulation of cell growth // DNA duplex unwinding // cellular response to UV // positive regulation of transcription from RNA polymerase II promoter //…	nucleus // microtubule // Ino80 complex // nucleus	DNA binding // DNA helicase activity // actin binding // protein binding // ATP binding // ATPase activity // alpha-tubulin binding // nucleotide binding // nucleic acid binding // DNA binding // helicase activity // hydrolase activity // hydrolase activity, acting on acid anhydrides
TC06001059.hg.1	6.8757	6.87552	4.9246	4.76588	2.03037	NM_007124	UTRN	NM_007124	RefSeq	Homo sapiens utrophin (UTRN), mRNA.	Hs.133135	chr6	positive regulation of cell-matrix adhesion // muscle contraction // muscle organ development // regulation of sodium ion transmembrane transporter activity	nucleus // nucleolus // cytoplasm // cytoskeleton // plasma membrane // dystrophin-associated glycoprotein complex // membrane // cell junction // filopodium // filopodium membrane // neuromuscular junction // protein complex // postsynaptic membrane // extracellular vesicular exosome // contractile ring // cytoplasm // cytoskeleton // plasma membrane // plasma membrane // membrane // synapse	actin binding // integrin binding // calcium ion binding // protein binding // zinc ion binding // vinculin binding // protein kinase binding // actin binding // metal ion binding
TC0X001184.hg.1	7.82359	8.08964	6.23045	5.62743	2.02768	NM_030763	HMGN5	NM_030763	RefSeq	Homo sapiens high mobility group nucleosome binding domain 5 (HMGN5), mRNA.	Hs.282204	chrX	transcription, DNA-templated // regulation of transcription, DNA-templated // regulation of transcription from RNA polymerase II promoter // chromatin modification // positive regulation of transcription, DNA-templated // regulation of transcription, DNA-templated	chromatin // nucleus // nucleus // nucleoplasm // nucleolus // intracellular membrane-bounded organelle // nucleus	chromatin binding // nucleosomal DNA binding // poly(A) RNA binding // DNA binding // chromatin binding
TC12001328.hg.1	7.71362	7.82263	5.84147	5.65046	2.02216	NM_002223	ITPR2	NM_002223	RefSeq	Homo sapiens inositol 1,4,5-trisphosphate receptor, type 2 (ITPR2), mRNA.	Hs.512235	chr12	response to hypoxia // energy reserve metabolic process // transport // signal transduction // epidermal growth factor receptor signaling pathway // activation of phospholipase C activity // blood coagulation // fibroblast growth factor receptor signaling pathway // platelet activation // Fc-epsilon receptor signaling pathway // Fc-gamma receptor signaling pathway involved in phagocytosis // smal…	endoplasmic reticulum membrane // plasma membrane // cell cortex // integral component of membrane // platelet dense tubular network membrane // sarcoplasmic reticulum membrane // receptor complex // cytoplasm // endoplasmic reticulum // endoplasmic reticulum membrane // membrane // membrane // sarcoplasmic reticulum	inositol 1,4,5-trisphosphate-sensitive calcium-release channel activity // calcium ion transmembrane transporter activity // phosphatidylinositol binding // ion channel activity // inositol 1,4,5-trisphosphate-sensitive calcium-release channel activity // calcium channel activity // calcium-release channel activity
TC02000213.hg.1	9.07965	9.1381	7.22726	6.95231	2.01909	NM_016252	BIRC6	NM_016252	RefSeq	Homo sapiens baculoviral IAP repeat containing 6 (BIRC6), mRNA.	Hs.150107	chr2	protein phosphorylation // apoptotic process // mitotic nuclear division // positive regulation of cell proliferation // negative regulation of endopeptidase activity // negative regulation of endopeptidase activity // protein ubiquitination // regulation of cytokinesis // regulation of cell proliferation // negative regulation of apoptotic process // negative regulation of apoptotic process // l…	spindle pole // endosome // trans-Golgi network // microtubule organizing center // membrane // midbody // spindle pole // cytoplasm // endosome // Golgi apparatus // microtubule organizing center // cytoskeleton // membrane // midbody	ubiquitin-protein transferase activity // cysteine-type endopeptidase inhibitor activity // protein binding // acid-amino acid ligase activity // ubiquitin-protein transferase activity // cysteine-type endopeptidase inhibitor activity // ligase activity // peptidase inhibitor activity
TC01000998.hg.1	8.00821	7.67256	6.05838	5.58516	2.01862	NM_014813	LRIG2	NM_014813	RefSeq	Homo sapiens leucine-rich repeats and immunoglobulin-like domains 2 (LRIG2), mRNA.	Hs.448972 // Hs.729143	chr1	---	cytoplasm // plasma membrane // integral component of membrane // membrane	---
TC04001725.hg.1	7.15698	7.63027	5.68143	5.06869	2.01856	NM_001199397	NEK1	NM_001199397	RefSeq	Homo sapiens NIMA-related kinase 1 (NEK1), transcript variant 1, mRNA.	Hs.481181	chr4	cellular response to DNA damage stimulus // mitotic nuclear division // response to ionizing radiation // peptidyl-tyrosine phosphorylation // cilium assembly // protein phosphorylation // cell cycle // phosphorylation // cell projection organization // cell division // metabolic process // protein phosphorylation	pericentriolar material // nucleus // cytoplasm // centrosome // nucleus // cytoplasm // centrosome // microtubule organizing center // cytoskeleton // cellular_component	protein kinase activity // protein serine/threonine kinase activity // protein tyrosine kinase activity // protein binding // ATP binding // metal ion binding // nucleotide binding // protein kinase activity // kinase activity // transferase activity // transferase activity, transferring phosphorus-containing groups // protein serine/threonine kinase activity
TC02001592.hg.1	8.3814	8.55824	6.37377	6.53053	2.01767	NM_015909	NBAS	NM_015909	RefSeq	Homo sapiens neuroblastoma amplified sequence (NBAS), transcript variant 1, mRNA.	Hs.467759	chr2	nuclear-transcribed mRNA catabolic process // negative regulation of nuclear-transcribed mRNA catabolic process, nonsense-mediated decay	cytoplasm // membrane	---
TC04001259.hg.1	9.44047	9.64672	7.4446	7.60733	2.01763	NM_001031732	YTHDC1	NM_001031732	RefSeq	Homo sapiens YTH domain containing 1 (YTHDC1), transcript variant 1, mRNA.	Hs.175955	chr4	mRNA splice site selection // mRNA processing // RNA splicing	nucleus // nucleus	RNA binding // protein binding // poly(A) RNA binding // RNA binding
TC06002050.hg.1	8.12762	8.29334	6.69574	5.69332	2.01595	NM_145062	ZUFSP	NM_145062	RefSeq	Homo sapiens zinc finger with UFM1-specific peptidase domain (ZUFSP), mRNA.	Hs.29857	chr6	---	---	metal ion binding
TC0X000387.hg.1	8.55893	8.44466	6.62148	6.35878	2.01166	NM_004606	TAF1	NM_004606	RefSeq	Homo sapiens TAF1 RNA polymerase II, TATA box binding protein (TBP)-associated factor, 250kDa (TAF1), transcript variant 1, mRNA.	Hs.158560	chrX	regulation of transcription involved in G2/M transition of mitotic cell cycle // DNA-templated transcription, initiation // transcription from RNA polymerase II promoter // transcription initiation from RNA polymerase II promoter // transcription elongation from RNA polymerase II promoter // cellular response to DNA damage stimulus // gene expression // viral process // histone acetylation // his…	nucleus // nucleoplasm // transcription factor TFIID complex // nucleolus // MLL1 complex // nucleus // transcription factor TFIID complex	p53 binding // transcription coactivator activity // histone acetyltransferase activity // protein serine/threonine kinase activity // protein binding // ATP binding // transcription factor binding // TBP-class protein binding // sequence-specific DNA binding // transcription regulatory region DNA binding // lysine-acetylated histone binding // nucleotide binding // DNA binding // histone acetylt…
TC18000324.hg.1	9.26509	9.16443	7.38359	7.03171	2.00711	NM_022068	PIEZO2	NM_022068	RefSeq	Homo sapiens piezo-type mechanosensitive ion channel component 2 (PIEZO2), mRNA.	Hs.436902	chr18	cation transport // response to mechanical stimulus // ion transmembrane transport // regulation of membrane potential // detection of mechanical stimulus involved in sensory perception // transport // ion transport // cation transport	integral component of membrane // membrane	cation channel activity // mechanically-gated ion channel activity
TC4_ctg9_hap1000003.hg.1	10.017	10.2267	8.05002	8.1874	2.00319	NM_001031732	YTHDC1	NM_001031732	RefSeq	Homo sapiens YTH domain containing 1 (YTHDC1), transcript variant 1, mRNA.	Hs.175955	chr4_ctg9_hap1	mRNA splice site selection // mRNA processing // RNA splicing	nucleus // nucleus	RNA binding // protein binding // poly(A) RNA binding // RNA binding
TC19000088.hg.1	10.9358	10.859	8.845	8.94792	2.00095	NM_005483	CHAF1A	NM_005483	RefSeq	Homo sapiens chromatin assembly factor 1, subunit A (p150) (CHAF1A), mRNA.	Hs.79018	chr19	DNA replication // DNA repair // DNA replication-dependent nucleosome assembly // transcription, DNA-templated // regulation of transcription, DNA-templated // protein complex assembly // cell cycle // chromatin assembly // DNA replication-dependent nucleosome assembly // cellular response to DNA damage stimulus	nuclear chromatin // CAF-1 complex // protein complex // nucleus	chromatin binding // protein binding // identical protein binding // unfolded protein binding // chromo shadow domain binding
TC12000274.hg.1	9.2487	9.83357	7.8788	7.20387	1.9998	NM_018318	CCDC91	NM_018318	RefSeq	Homo sapiens coiled-coil domain containing 91 (CCDC91), mRNA.	Hs.653125	chr12	protein transport // transport	nucleus // nucleolus // Golgi apparatus // membrane // Golgi apparatus	identical protein binding
TC04000626.hg.1	7.04189	7.1966	5.17804	5.07128	1.99459	NM_015312	KIAA1109	NM_015312	RefSeq	Homo sapiens KIAA1109 (KIAA1109), mRNA.	Hs.408142	chr4	regulation of cell growth // regulation of epithelial cell differentiation	nucleus // membrane // integral component of membrane // membrane	protein binding
TC05001628.hg.1	8.4967	8.43971	6.82978	6.13127	1.98769	NM_001270	CHD1	NM_001270	RefSeq	Homo sapiens chromodomain helicase DNA binding protein 1 (CHD1), mRNA.	Hs.643465	chr5	chromatin remodeling // transcription, DNA-templated // regulation of transcription from RNA polymerase II promoter // DNA duplex unwinding // regulation of transcription, DNA-templated // chromatin modification // metabolic process	nucleus // cytoplasm	DNA binding // ATP-dependent DNA helicase activity // protein binding // ATP binding // methylated histone binding // nucleotide binding // nucleic acid binding // helicase activity // hydrolase activity
TC15000774.hg.1	8.65857	8.82704	6.66084	6.84951	1.98763	NM_198181	GOLGA6L9	NM_198181	RefSeq	Homo sapiens golgin A6 family-like 9 (GOLGA6L9), transcript variant 1, mRNA.	Hs.498322	chr15	---	---	---
TC03001666.hg.1	6.70297	7.14786	5.03369	4.84418	1.98648	NM_020817	KIAA1407	NM_020817	RefSeq	Homo sapiens KIAA1407 (KIAA1407), mRNA.	Hs.477159	chr3	---	---	---
TC15001454.hg.1	7.76378	7.72935	5.87102	5.67307	1.97452	NM_018728	MYO5C	NM_018728	RefSeq	Homo sapiens myosin VC (MYO5C), mRNA.	Hs.487036	chr15	metabolic process	myosin complex	motor activity // actin binding // calmodulin binding // ATP binding // nucleotide binding
TC10001255.hg.1	10.4835	10.4679	8.48585	8.52964	1.96795	NM_001077686	AGAP8	NM_001077686	RefSeq	[retired]Homo sapiens ArfGAP with GTPase domain, ankyrin repeat and PH domain 8 (AGAP8), transcript variant 2, mRNA.	---	chr10	---	---	---
TC03003352.hg.1	9.04011	9.16968	7.08481	7.19212	1.96642	NM_005778	RBM5	NM_005778	RefSeq	Homo sapiens RNA binding motif protein 5 (RBM5), transcript variant 1, mRNA.	Hs.439480	chr3	spliceosomal complex assembly // regulation of alternative mRNA splicing, via spliceosome // mRNA splicing, via spliceosome // RNA processing // apoptotic process // negative regulation of cell proliferation // RNA splicing // gene expression // positive regulation of apoptotic process // positive regulation of apoptotic process // mRNA processing // RNA splicing	nucleus // nucleoplasm // spliceosomal complex // nucleolus // nucleus // nucleus // spliceosomal complex	nucleotide binding // DNA binding // RNA binding // mRNA binding // protein binding // zinc ion binding // poly(A) RNA binding // nucleic acid binding // RNA binding // metal ion binding
TC08001497.hg.1	9.31004	9.33871	7.4164	7.3054	1.96347	NM_015902	UBR5	NM_015902	RefSeq	Homo sapiens ubiquitin protein ligase E3 component n-recognin 5 (UBR5), transcript variant 1, mRNA.	Hs.492445	chr8	protein polyubiquitination // DNA repair // ubiquitin-dependent protein catabolic process // cellular response to DNA damage stimulus // cellular response to DNA damage stimulus // cell proliferation // positive regulation of protein import into nucleus, translocation // positive regulation of catenin import into nucleus // protein ubiquitination involved in ubiquitin-dependent protein catabolic …	nucleus // nucleolus // cytoplasm // cytoplasm // nucleus // cytoplasm // membrane	RNA binding // ubiquitin-protein transferase activity // protein binding // zinc ion binding // ligase activity // ubiquitin-ubiquitin ligase activity // ubiquitin binding // ubiquitin-protein transferase activity // metal ion binding
TC01000493.hg.1	7.56689	7.29881	5.50409	5.45559	1.95301	NM_012090	MACF1	NM_012090	RefSeq	Homo sapiens microtubule-actin crosslinking factor 1 (MACF1), mRNA.	Hs.472475 // Hs.692278	chr1	mesoderm formation // ATP catabolic process // ATP catabolic process // posttranslational protein targeting to membrane // cellular component movement // cell cycle arrest // establishment or maintenance of cell polarity // regulation of epithelial cell migration // Wnt signaling pathway // positive regulation of Wnt signaling pathway // regulation of microtubule-based process // wound healing //…	cytoplasm // cytoplasm // Golgi apparatus // cytoskeleton // microtubule // plasma membrane // actin cytoskeleton // ruffle membrane // cytoplasm // Golgi apparatus // cytoskeleton // microtubule // plasma membrane // microtubule cytoskeleton // membrane // ruffle membrane // cell projection	actin binding // calcium ion binding // protein binding // microtubule binding // ATPase activity // poly(A) RNA binding // actin filament binding // actin binding // ATPase activity // metal ion binding
TC03003363.hg.1	8.46817	8.61717	6.71315	6.50186	1.93516	NM_006810	PDIA5	NM_006810	RefSeq	Homo sapiens protein disulfide isomerase family A, member 5 (PDIA5), transcript variant 1, mRNA.	Hs.477352	chr3	protein folding // protein folding // activation of signaling protein activity involved in unfolded protein response // endoplasmic reticulum unfolded protein response // response to endoplasmic reticulum stress // cellular protein metabolic process // cell redox homeostasis // oxidation-reduction process // protein folding // response to stress // response to endoplasmic reticulum stress // meta…	endoplasmic reticulum // endoplasmic reticulum lumen // endoplasmic reticulum membrane // endoplasmic reticulum // endoplasmic reticulum // endoplasmic reticulum lumen	protein disulfide isomerase activity // protein disulfide isomerase activity // oxidoreductase activity // protein disulfide isomerase activity // protein disulfide isomerase activity // isomerase activity
TC17_ctg5_hap1000026.hg.1	8.8379	8.64113	7.02914	6.58396	1.93296	NM_001006607	LRRC37A2	NM_001006607	RefSeq	Homo sapiens leucine rich repeat containing 37, member A2 (LRRC37A2), mRNA.	Hs.646568	chr17_ctg5_hap1	---	integral component of membrane // membrane	---
TC08000608.hg.1	7.68202	7.49574	5.76689	5.55616	1.92735	NM_015243	VPS13B	NM_015243	RefSeq	Homo sapiens vacuolar protein sorting 13 homolog B (yeast) (VPS13B), transcript variant 3, mRNA.	Hs.191540	chr8	protein transport // transport	---	---
TC01006310.hg.1	11.2684	11.1341	9.23085	9.3184	1.92661	NM_001037675	NBPF9	NM_001037675	RefSeq	Homo sapiens neuroblastoma breakpoint family, member 9 (NBPF9), transcript variant 2, mRNA.	Hs.714127	chr1	---	cytoplasm	poly(A) RNA binding
TC12001401.hg.1	9.36066	9.08245	7.36582	7.22409	1.9266	NM_001099650	GXYLT1	NM_001099650	RefSeq	Homo sapiens glucoside xylosyltransferase 1 (GXYLT1), transcript variant 2, mRNA.	Hs.259347	chr12	carbohydrate metabolic process // O-glycan processing // glycosaminoglycan metabolic process // chondroitin sulfate metabolic process // small molecule metabolic process	Golgi membrane // integral component of membrane // membrane	UDP-xylosyltransferase activity // transferase activity // transferase activity, transferring glycosyl groups // transferase activity, transferring pentosyl groups
TC05000938.hg.1	7.63814	7.58617	5.80804	5.56962	1.92333	NM_022897	RANBP17	NM_022897	RefSeq	Homo sapiens RAN binding protein 17 (RANBP17), mRNA.	Hs.410810	chr5	protein import into nucleus // mRNA transport // transport // intracellular protein transport // protein transport	nuclear pore // cytoplasm // nucleus // nuclear pore	GTP binding // Ran GTPase binding
TC09000519.hg.1	8.82863	8.64131	6.99998	6.62996	1.92	NM_019592	RNF20	NM_019592	RefSeq	Homo sapiens ring finger protein 20, E3 ubiquitin protein ligase (RNF20), mRNA.	Hs.729085	chr9	protein polyubiquitination // regulation of transcription, DNA-templated // ubiquitin-dependent protein catabolic process // histone monoubiquitination // negative regulation of cell migration // positive regulation of histone methylation // histone H2B ubiquitination // positive regulation of transcription, DNA-templated // protein ubiquitination // chromatin modification // histone ubiquitinati…	ubiquitin ligase complex // nucleus // nucleolus // HULC complex // nucleus	p53 binding // chromatin binding // transcription coactivator activity // ubiquitin-protein transferase activity // protein binding // zinc ion binding // ligase activity // ubiquitin protein ligase binding // histone binding // metal ion binding
TC09000489.hg.1	7.54055	7.48989	5.62225	5.57154	1.91833	NM_020893	CCDC180	NM_020893	RefSeq	Homo sapiens coiled-coil domain containing 180 (CCDC180), mRNA.	Hs.435629	chr9	---	integral component of membrane // extracellular vesicular exosome // membrane	---
TC12003215.hg.1	7.58087	7.64229	5.58285	5.80603	1.91714	NM_001127460	PAN2	NM_001127460	RefSeq	Homo sapiens PAN2 poly(A) specific ribonuclease subunit (PAN2), transcript variant 1, mRNA.	Hs.273397	chr12	nuclear-transcribed mRNA catabolic process, deadenylation-dependent decay // nuclear-transcribed mRNA poly(A) tail shortening // gene expression // RNA metabolic process // mRNA metabolic process // RNA phosphodiester bond hydrolysis, exonucleolytic // RNA phosphodiester bond hydrolysis, exonucleolytic // RNA phosphodiester bond hydrolysis, exonucleolytic // mRNA processing // nucleic acid phosph…	cytoplasmic mRNA processing body // nucleus // cytosol // PAN complex // cytoplasm	3'-5'-exoribonuclease activity // nucleic acid binding // poly(A)-specific ribonuclease activity // poly(A)-specific ribonuclease activity // protein binding // nuclease activity // exonuclease activity // poly(A)-specific ribonuclease activity // hydrolase activity
TC01006367.hg.1	10.9576	10.8553	8.94711	9.03936	1.91321	NM_001101663	NBPF11	NM_001101663	RefSeq	Homo sapiens neuroblastoma breakpoint family, member 11 (NBPF11), transcript variant 1, mRNA.	Hs.744018 // Hs.721588	chr1	---	cytoplasm	poly(A) RNA binding
TC12002076.hg.1	8.62974	8.86081	7.17082	6.4985	1.91061	NM_023012	RSRC2	NM_023012	RefSeq	Homo sapiens arginine/serine-rich coiled-coil 2 (RSRC2), transcript variant 1, mRNA.	Hs.432996	chr12	---	---	poly(A) RNA binding
TC17000771.hg.1	10.033	10.0414	8.17693	8.08064	1.90842	NM_007372	DDX42	NM_007372	RefSeq	Homo sapiens DEAD (Asp-Glu-Ala-Asp) box helicase 42 (DDX42), transcript variant 1, mRNA.	Hs.702010	chr17	ATP catabolic process // protein localization // metabolic process	nucleus // nucleolus // cytoplasm // Cajal body // nuclear speck // nucleus // cytoplasm // membrane	protein binding // ATP binding // ATP-dependent helicase activity // poly(A) RNA binding // nucleotide binding // nucleic acid binding // RNA binding // helicase activity // hydrolase activity
TC05000281.hg.1	8.14724	8.14821	6.43583	6.05476	1.90243	NM_001077199	SREK1	NM_001077199	RefSeq	Homo sapiens splicing regulatory glutamine/lysine-rich protein 1 (SREK1), transcript variant 1, mRNA.	Hs.49367	chr5	mRNA processing // RNA splicing	nucleus // spliceosomal complex // nucleolus // mitochondrion // intracellular membrane-bounded organelle // nucleus	nucleotide binding // poly(A) RNA binding // nucleic acid binding
TC02000758.hg.1	7.67387	7.8412	5.92246	5.80126	1.89568	NM_001184937	EPB41L5	NM_001184937	RefSeq	Homo sapiens erythrocyte membrane protein band 4.1 like 5 (EPB41L5), transcript variant 2, mRNA.	Hs.369232	chr2	in utero embryonic development // epithelial to mesenchymal transition // neural plate morphogenesis // apical constriction // substrate-dependent cell migration, cell attachment to substrate // ectoderm development // endoderm development // mesoderm migration involved in gastrulation // unidimensional cell growth // posttranscriptional regulation of gene expression // positive regulation of epi…	nucleus // cytoplasm // cytoskeleton // plasma membrane // focal adhesion // extrinsic component of membrane // ruffle membrane // cytoplasm // plasma membrane // adherens junction // cell junction // cell leading edge	cytoskeletal protein binding // protein domain specific binding
TC09000084.hg.1	6.9687	7.36586	5.75782	4.78657	1.89509	NM_001114395	CNTLN	NM_001114395	RefSeq	Homo sapiens centlein, centrosomal protein (CNTLN), transcript variant 2, mRNA.	Hs.435381	chr9	phosphorelay signal transduction system // signal transduction by phosphorylation // signal transduction // centriole-centriole cohesion // protein localization to organelle	centriole // membrane // extracellular vesicular exosome // cytoplasm // cytoplasm // centriole // cytoskeleton	phosphorelay sensor kinase activity // protein kinase binding // protein domain specific binding // protein binding, bridging
TC01000789.hg.1	6.98145	7.75491	5.80848	5.15206	1.88791	NM_001172309	NEXN	NM_001172309	RefSeq	Homo sapiens nexilin (F actin binding protein) (NEXN), transcript variant 2, mRNA.	Hs.612385	chr1	protein phosphorylation // regulation of cell migration // regulation of apoptotic process // cardiac muscle fiber development // regulation of cytoskeleton organization // protein phosphorylation // regulation of apoptotic process // cardiac muscle fiber development	cytoskeleton // cell-substrate adherens junction // Z disc // Z disc // cytoplasm // adherens junction // Z disc // Z disc // cell junction	calmodulin-dependent protein kinase activity // structural constituent of muscle // actin filament binding // actin binding // calmodulin-dependent protein kinase activity // actin filament binding
TC11000980.hg.1	6.68116	7.45239	5.37832	4.99493	1.88015	NM_000051	ATM	NM_000051	RefSeq	Homo sapiens ATM serine/threonine kinase (ATM), mRNA.	Hs.367437	chr11	telomere maintenance // double-strand break repair via homologous recombination // response to hypoxia // somitogenesis // pre-B cell allelic exclusion // DNA repair // double-strand break repair // protein phosphorylation // cellular response to DNA damage stimulus // DNA damage induced protein phosphorylation // DNA damage response, signal transduction by p53 class mediator resulting in cell cy…	chromosome, telomeric region // nucleoplasm // spindle // cytoplasmic membrane-bounded vesicle // nucleus // cytoplasm // cytoplasmic vesicle	DNA binding // protein serine/threonine kinase activity // DNA-dependent protein kinase activity // protein binding // ATP binding // 1-phosphatidylinositol-3-kinase activity // protein complex binding // histone serine kinase activity // protein dimerization activity // protein N-terminus binding // nucleotide binding // protein kinase activity // protein serine/threonine kinase activity // kina…
TC14001009.hg.1	8.43599	8.34547	6.68914	6.33541	1.87846	NM_015382	HECTD1	NM_015382	RefSeq	Homo sapiens HECT domain containing E3 ubiquitin protein ligase 1 (HECTD1), mRNA.	Hs.708017	chr14	neural tube closure // protein ubiquitination involved in ubiquitin-dependent protein catabolic process // protein ubiquitination // protein ubiquitination involved in ubiquitin-dependent protein catabolic process // metabolic process // cell adhesion	nucleus // cytoplasm // nucleus // cytoplasm	ubiquitin-protein transferase activity // protein binding // ligase activity // metal ion binding // ubiquitin-protein transferase activity // ubiquitin-protein transferase activity
TC10000219.hg.1	9.09849	8.99858	7.28655	7.05747	1.87652	NM_001128128	ZEB1	NM_001128128	RefSeq	Homo sapiens zinc finger E-box binding homeobox 1 (ZEB1), transcript variant 1, mRNA.	Hs.124503	chr10	negative regulation of transcription from RNA polymerase II promoter // transcription, DNA-templated // regulation of transcription from RNA polymerase II promoter // immune response // pattern specification process // cell proliferation // negative regulation of cell proliferation // regulation of mesenchymal cell proliferation // response to activity // regulation of transforming growth factor …	nucleus // transcription factor complex // nucleolus // cytoplasm // nucleus	chromatin binding // double-stranded DNA binding // sequence-specific DNA binding transcription factor activity // transcription coactivator activity // transcription corepressor activity // protein binding // transcription factor binding // zinc ion binding // sequence-specific DNA binding // E-box binding // nucleic acid binding // DNA binding // sequence-specific DNA binding transcription fact…
TC12001910.hg.1	6.94493	7.52818	5.47142	5.25741	1.87214	NM_001034173	ALDH1L2	NM_001034173	RefSeq	Homo sapiens aldehyde dehydrogenase 1 family, member L2 (ALDH1L2), transcript variant 1, mRNA.	Hs.42572	chr12	one-carbon metabolic process // biosynthetic process // 10-formyltetrahydrofolate catabolic process // methylation // oxidation-reduction process // metabolic process	mitochondrion // cytoplasm // mitochondrion	methyltransferase activity // formyltetrahydrofolate dehydrogenase activity // oxidoreductase activity, acting on the aldehyde or oxo group of donors, NAD or NADP as acceptor // hydroxymethyl-, formyl- and related transferase activity // catalytic activity // oxidoreductase activity
TC11000963.hg.1	5.83719	5.94015	4.14995	3.88913	1.86913	NM_001080463	DYNC2H1	NM_001080463	RefSeq	Homo sapiens dynein, cytoplasmic 2, heavy chain 1 (DYNC2H1), transcript variant 2, mRNA.	Hs.503721	chr11	ATP catabolic process // microtubule-based movement // Golgi organization // determination of left/right symmetry // asymmetric protein localization // dorsal/ventral pattern formation // protein processing // antigen processing and presentation of exogenous peptide antigen via MHC class II // spinal cord motor neuron differentiation // embryonic limb morphogenesis // forebrain development // cil…	Golgi apparatus // cytosol // microtubule // plasma membrane // dynein complex // motile primary cilium // apical part of cell // extracellular vesicular exosome // cytoplasm // cytoskeleton // microtubule // cilium // membrane // cell projection	motor activity // microtubule motor activity // ATP binding // ATPase activity // nucleotide binding // motor activity // nucleoside-triphosphatase activity
TC06001828.hg.1	6.53694	6.92538	4.88973	4.83667	1.86796	NM_001723	DST	NM_001723	RefSeq	Homo sapiens dystonin (DST), transcript variant 1e, mRNA.	Hs.604915 // Hs.669931 // Hs.728928 // Hs.735651	chr6	microtubule cytoskeleton organization // cytoskeleton organization // cell cycle arrest // cell adhesion // integrin-mediated signaling pathway // axonogenesis // retrograde axon cargo transport // response to wounding // maintenance of cell polarity // extracellular matrix organization // regulation of microtubule polymerization or depolymerization // cytoplasmic microtubule organization // hemi…	basement membrane // nucleus // nuclear envelope // cytoplasm // cytoplasm // endoplasmic reticulum membrane // cytosol // intermediate filament // cell cortex // basal plasma membrane // actin cytoskeleton // actin cytoskeleton // microtubule cytoskeleton // integral component of membrane // cytoplasmic membrane-bounded vesicle // Z disc // Z disc // hemidesmosome // hemidesmosome // axon // axo…	actin binding // integrin binding // calcium ion binding // protein binding // protein C-terminus binding // protein homodimerization activity // microtubule plus-end binding // microtubule binding // metal ion binding
TC17000347.hg.1	9.03694	9.36385	7.66524	7.01186	1.86185	NM_032141	NSRP1	NM_032141	RefSeq	Homo sapiens nuclear speckle splicing regulatory protein 1 (NSRP1), transcript variant 1, mRNA.	Hs.462663	chr17	regulation of alternative mRNA splicing, via spliceosome // mRNA processing // nucleocytoplasmic transport // RNA splicing // developmental process	nucleus // nuclear speck // ribonucleoprotein complex // nucleus // nuclear speck	mRNA binding // protein binding // poly(A) RNA binding // RNA binding
TC14000263.hg.1	7.60171	7.45462	5.86684	5.47103	1.85923	NM_017922	PRPF39	NM_017922	RefSeq	Homo sapiens pre-mRNA processing factor 39 (PRPF39), mRNA.	Hs.274337	chr14	mRNA processing // RNA splicing // RNA processing	nucleus // intracellular	---
TC10001279.hg.1	9.24806	9.00097	7.22928	7.30624	1.85676	NM_001077686	AGAP8	NM_001077686	RefSeq	[retired]Homo sapiens ArfGAP with GTPase domain, ankyrin repeat and PH domain 8 (AGAP8), transcript variant 2, mRNA.	---	chr10	---	---	---
TC13000271.hg.1	7.86951	7.83272	6.42204	5.58269	1.84875	NM_006346	PIBF1	NM_006346	RefSeq	Homo sapiens progesterone immunomodulatory binding factor 1 (PIBF1), mRNA.	Hs.441926	chr13	---	centrosome	protein binding
TC02001891.hg.1	8.9368	9.05892	7.37302	6.9381	1.8423	NM_014709	USP34	NM_014709	RefSeq	Homo sapiens ubiquitin specific peptidase 34 (USP34), mRNA.	Hs.644708	chr2	ubiquitin-dependent protein catabolic process // Wnt signaling pathway // protein deubiquitination // protein K48-linked deubiquitination // positive regulation of canonical Wnt signaling pathway // proteolysis	---	cysteine-type endopeptidase activity // ubiquitin thiolesterase activity // ubiquitin-specific protease activity // protein binding // peptidase activity // cysteine-type peptidase activity // hydrolase activity // ubiquitinyl hydrolase activity
TC14001154.hg.1	8.83071	8.63165	7.19628	6.58604	1.84002	NM_001008396	WDHD1	NM_001008396	RefSeq	Homo sapiens WD repeat and HMG-box DNA binding protein 1 (WDHD1), transcript variant 2, mRNA.	Hs.385998	chr14	RNA processing // regulation of chromosome organization // heterochromatin maintenance	chromosome, centromeric region // nucleus // nucleoplasm // nucleolus // cytoplasm // nucleus // nucleoplasm	DNA binding // chromatin binding // RNA binding // protein binding // RNA polymerase binding // DNA binding
TC05000453.hg.1	9.18232	9.50179	7.94276	7.06297	1.83918	NM_032290	ANKRD32	NM_032290	RefSeq	Homo sapiens ankyrin repeat domain 32 (ANKRD32), mRNA.	Hs.657315	chr5	---	nucleus // centrosome	---
TC20000649.hg.1	6.5371	7.37256	5.11451	5.11778	1.83869	NM_001199865	KIF16B	NM_001199865	RefSeq	Homo sapiens kinesin family member 16B (KIF16B), transcript variant 3, mRNA.	Hs.101774	chr20	formation of primary germ layer // regulation of receptor recycling // Golgi to endosome transport // microtubule-based movement // epidermal growth factor receptor signaling pathway // endoderm development // fibroblast growth factor receptor signaling pathway // receptor catabolic process // early endosome to late endosome transport // formation of primary germ layer // transport // Golgi to en…	endosome // early endosome // kinesin complex // microtubule // early endosome membrane // cytoplasm // endosome // cytoskeleton // membrane	ATP binding // phosphatidylinositol-3,4,5-trisphosphate binding // microtubule binding // plus-end-directed microtubule motor activity // Rab GTPase binding // phosphatidylinositol-3-phosphate binding // phosphatidylinositol-3,4-bisphosphate binding // phosphatidylinositol-3,5-bisphosphate binding // nucleotide binding // microtubule motor activity // lipid binding // phosphatidylinositol binding
TC09001282.hg.1	6.9048	7.3036	5.54698	4.98821	1.83661	NM_017576	KIF27	NM_017576	RefSeq	Homo sapiens kinesin family member 27 (KIF27), transcript variant 1, mRNA.	Hs.697514	chr9	epithelial cilium movement // metabolic process // ventricular system development // cilium assembly // microtubule-based movement // cell projection organization // cilium assembly	cytoplasm // kinesin complex // microtubule // cilium // extracellular vesicular exosome // cytoskeleton // cilium // cell projection	microtubule motor activity // ATP binding // microtubule binding // nucleotide binding
TC09000913.hg.1	8.88724	8.82743	7.17911	6.86603	1.83476	NM_003829	MPDZ	NM_003829	RefSeq	Homo sapiens multiple PDZ domain protein (MPDZ), transcript variant 1, mRNA.	Hs.169378	chr9	cell adhesion // viral process // myelination	cytoplasm // tight junction // postsynaptic density // apical plasma membrane // apicolateral plasma membrane // dendrite // cytoplasmic vesicle // Schmidt-Lanterman incisure // postsynaptic membrane // plasma membrane // membrane // cell junction // cell projection // neuron projection // synapse	protein binding // protein C-terminus binding
TC14000917.hg.1	8.55909	8.55506	6.86658	6.5848	1.83139	NM_001170629	CHD8	NM_001170629	RefSeq	Homo sapiens chromodomain helicase DNA binding protein 8 (CHD8), transcript variant 1, mRNA.	Hs.530698	chr14	in utero embryonic development // ATP catabolic process // transcription, DNA-templated // negative regulation of Wnt signaling pathway // DNA duplex unwinding // ATP-dependent chromatin remodeling // negative regulation of transcription, DNA-templated // positive regulation of transcription, DNA-templated // positive regulation of transcription from RNA polymerase II promoter // positive regulat…	nucleus // nucleolus // protein complex // MLL1 complex // nucleus // protein complex	p53 binding // DNA binding // DNA helicase activity // protein binding // ATP binding // beta-catenin binding // DNA-dependent ATPase activity // methylated histone binding // histone binding // armadillo repeat domain binding // nucleotide binding // p53 binding // nucleic acid binding // DNA binding // helicase activity // ATP binding // beta-catenin binding // hydrolase activity // hydrolase a…
TC17001406.hg.1	8.77684	8.66341	6.79027	6.99069	1.82964	NM_198834	ACACA	NM_198834	RefSeq	Homo sapiens acetyl-CoA carboxylase alpha (ACACA), transcript variant 1, mRNA.	Hs.160556	chr17	tissue homeostasis // acetyl-CoA metabolic process // energy reserve metabolic process // fatty acid biosynthetic process // vitamin metabolic process // water-soluble vitamin metabolic process // biotin metabolic process // carnitine shuttle // triglyceride biosynthetic process // positive regulation of cellular metabolic process // long-chain fatty-acyl-CoA biosynthetic process // cellular lipi…	mitochondrion // cytosol // cytosol // extracellular vesicular exosome // cytoplasm // cytosol	acetyl-CoA carboxylase activity // acetyl-CoA carboxylase activity // biotin carboxylase activity // protein binding // ATP binding // metal ion binding // nucleotide binding // catalytic activity // acetyl-CoA carboxylase activity // ligase activity
TC12000650.hg.1	7.10003	6.78418	5.28491	4.94447	1.82741	NM_015336	ZDHHC17	NM_015336	RefSeq	Homo sapiens zinc finger, DHHC-type containing 17 (ZDHHC17), mRNA.	Hs.4014	chr12	signal transduction // magnesium ion transport // protein palmitoylation // lipoprotein transport // positive regulation of I-kappaB kinase/NF-kappaB signaling // transport // ion transport // protein palmitoylation	Golgi membrane // cytoplasm // Golgi apparatus // integral component of membrane // Golgi-associated vesicle membrane // intracellular membrane-bounded organelle // Golgi membrane // Golgi apparatus // membrane // cytoplasmic vesicle membrane // cytoplasmic vesicle	signal transducer activity // protein binding // zinc ion binding // magnesium ion transmembrane transporter activity // palmitoyltransferase activity // protein-cysteine S-palmitoyltransferase activity // identical protein binding // palmitoyltransferase activity // transferase activity // transferase activity, transferring acyl groups // protein-cysteine S-palmitoyltransferase activity // metal…
TC20000708.hg.1	7.92833	7.54426	6.12287	5.70914	1.82029	NM_022080	NAPB	NM_022080	RefSeq	Homo sapiens N-ethylmaleimide-sensitive factor attachment protein, beta (NAPB), transcript variant 2, mRNA.	Hs.269471	chr20	intracellular protein transport // regulation of synaptic vesicle priming // synaptic transmission, glutamatergic // SNARE complex disassembly // transport // protein transport // vesicle-mediated transport	synaptobrevin 2-SNAP-25-syntaxin-1a complex // membrane	syntaxin binding
TC12000490.hg.1	9.9248	9.70984	7.92215	8.07493	1.81878	NM_005811	GDF11	NM_005811	RefSeq	Homo sapiens growth differentiation factor 11 (GDF11), mRNA.	Hs.600883	chr12	skeletal system development // metanephros development // ureteric bud development // nervous system development // mesoderm development // negative regulation of cell proliferation // spinal cord anterior/posterior patterning // pancreas development // growth // negative regulation of cell differentiation // cell maturation // camera-type eye morphogenesis // organ morphogenesis // anterior/post…	extracellular space // cellular_component // extracellular region // protein complex	cytokine activity // growth factor activity
TC09001536.hg.1	8.39114	8.02335	6.45714	6.32253	1.81741	NM_001011649	CDK5RAP2	NM_001011649	RefSeq	Homo sapiens CDK5 regulatory subunit associated protein 2 (CDK5RAP2), transcript variant 2, mRNA.	Hs.269560	chr9	G2/M transition of mitotic cell cycle // establishment of mitotic spindle orientation // microtubule cytoskeleton organization // mitotic cell cycle // microtubule bundle formation // chromosome segregation // brain development // brain development // neurogenesis // regulation of neuron differentiation // negative regulation of neuron differentiation // positive regulation of transcription, DNA-…	pericentriolar material // spindle pole // cytoplasm // Golgi apparatus // centrosome // cytosol // cytoskeleton // microtubule // cell junction // perinuclear region of cytoplasm // extracellular vesicular exosome // cytoplasm // Golgi apparatus // microtubule organizing center // cytoskeleton // microtubule	protein binding // calmodulin binding // microtubule binding // tubulin binding // protein kinase binding // transcription regulatory region DNA binding // calmodulin binding // protein complex binding
TC10001416.hg.1	9.68952	9.58808	7.80912	7.83828	1.8151	NM_001144000	AGAP5	NM_001144000	RefSeq	Homo sapiens ArfGAP with GTPase domain, ankyrin repeat and PH domain 5 (AGAP5), mRNA.	Hs.651147	chr10	regulation of ARF GTPase activity // positive regulation of GTPase activity	---	ARF GTPase activator activity // zinc ion binding // GTPase activator activity // metal ion binding
TC22000487.hg.1	8.91449	8.79339	6.90617	7.17184	1.81494	NM_001835	CLTCL1	NM_001835	RefSeq	Homo sapiens clathrin, heavy chain-like 1 (CLTCL1), transcript variant 2, mRNA.	Hs.368266	chr22	intracellular protein transport // receptor-mediated endocytosis // mitotic nuclear division // signal transduction // anatomical structure morphogenesis // positive regulation of glucose import // receptor-mediated endocytosis // vesicle-mediated transport	trans-Golgi network // spindle // coated pit // clathrin coat of trans-Golgi network vesicle // clathrin coat of coated pit // coated vesicle // clathrin-coated vesicle // coated pit // membrane // membrane // cytoplasmic vesicle membrane // cytoplasmic vesicle	signal transducer activity // structural molecule activity // protein binding
TC15001271.hg.1	7.50515	7.51348	5.96547	5.42931	1.81192	NM_174916	UBR1	NM_174916	RefSeq	Homo sapiens ubiquitin protein ligase E3 component n-recognin 1 (UBR1), mRNA.	Hs.591121	chr15	ubiquitin-dependent protein catabolic process // protein ubiquitination // negative regulation of TOR signaling // cellular response to leucine // protein catabolic process	ubiquitin ligase complex // proteasome complex // cytosol // cytoplasm	ubiquitin-protein transferase activity // zinc ion binding // ligase activity // leucine binding // metal ion binding
TC11001748.hg.1	10.3308	10.2803	8.66003	8.32902	1.811	NM_015308	FNBP4	NM_015308	RefSeq	Homo sapiens formin binding protein 4 (FNBP4), mRNA.	Hs.6834	chr11	---	nucleus // nucleolus	protein binding
TC01002271.hg.1	10.1492	10.112	8.28458	8.35645	1.81012	NM_017940	NBPF1	NM_017940	RefSeq	Homo sapiens neuroblastoma breakpoint family, member 1 (NBPF1), mRNA.	Hs.467587 // Hs.523572 // Hs.714127 // Hs.721588 // Hs.745004	chr1	---	cytoplasm	poly(A) RNA binding
TC17001386.hg.1	8.30035	8.20604	6.50764	6.3788	1.80998	NM_001001417	TBC1D3B	NM_001001417	RefSeq	Homo sapiens TBC1 domain family, member 3B (TBC1D3B), mRNA.	Hs.105891	chr17	positive regulation of Rab GTPase activity // regulation of Rab GTPase activity // positive regulation of GTPase activity	plasma membrane // membrane	Rab GTPase activator activity // GTPase activator activity
TC16000445.hg.1	7.68702	7.98697	6.20261	5.85761	1.80689	NM_025134	CHD9	NM_025134	RefSeq	Homo sapiens chromodomain helicase DNA binding protein 9 (CHD9), mRNA.	Hs.59159 // Hs.622347	chr16	transcription, DNA-templated // regulation of transcription, DNA-templated // chromatin modification // cellular lipid metabolic process // small molecule metabolic process // metabolic process	nucleoplasm // cytoplasm // nucleus	DNA binding // helicase activity // protein binding // ATP binding // nucleotide binding // nucleic acid binding // hydrolase activity // hydrolase activity, acting on acid anhydrides
TC09001287.hg.1	8.90368	9.13262	7.6063	6.81769	1.80615	NM_015239	AGTPBP1	NM_015239	RefSeq	Homo sapiens ATP/GTP binding protein 1 (AGTPBP1), transcript variant 2, mRNA.	Hs.719980	chr9	eye photoreceptor cell differentiation // proteolysis // mitochondrion organization // adult walking behavior // cerebellar Purkinje cell differentiation // olfactory bulb development // C-terminal protein deglutamylation // protein side chain deglutamylation // neurotransmitter metabolic process // neuromuscular process // retina development in camera-type eye // eye photoreceptor cell different…	nucleus // mitochondrion // cytosol // cytoplasm // mitochondrion // cytosol	metallocarboxypeptidase activity // zinc ion binding // tubulin binding // carboxypeptidase activity // metallocarboxypeptidase activity // peptidase activity // metallopeptidase activity // tubulin binding // hydrolase activity // metal ion binding
TC05001274.hg.1	7.96687	7.70091	6.26649	5.7916	1.80485	NM_023073	C5orf42	NM_023073	RefSeq	Homo sapiens chromosome 5 open reading frame 42 (C5orf42), mRNA.	Hs.586199	chr5	---	integral component of membrane // membrane	---
TC12000817.hg.1	8.35446	8.55995	7.24066	6.06542	1.80417	NM_015275	KIAA1033	NM_015275	RefSeq	Homo sapiens KIAA1033 (KIAA1033), transcript variant 2, mRNA.	Hs.12144	chr12	endosomal transport // endosomal transport // endosomal transport	endosome // WASH complex // endosome // WASH complex	---
TC17_ctg5_hap1000009.hg.1	8.54406	8.37623	6.87033	6.44184	1.80406	NM_001006607	LRRC37A2	NM_001006607	RefSeq	Homo sapiens leucine rich repeat containing 37, member A2 (LRRC37A2), mRNA.	Hs.646568	chr17_ctg5_hap1	---	integral component of membrane // membrane	---
TC01006430.hg.1	9.96446	9.91039	8.12985	8.13812	1.80344	NM_001037675	NBPF9	NM_001037675	RefSeq	Homo sapiens neuroblastoma breakpoint family, member 9 (NBPF9), transcript variant 2, mRNA.	Hs.714127	chr1	---	cytoplasm	poly(A) RNA binding
TC01003504.hg.1	7.47174	7.31662	5.89327	5.28865	1.80321	NM_020423	SCYL3	NM_020423	RefSeq	Homo sapiens SCY1-like 3 (S. cerevisiae) (SCYL3), transcript variant 1, mRNA.	Hs.435560	chr1	protein phosphorylation // cell migration	cytoplasm // Golgi apparatus // lamellipodium // cytoplasm // Golgi apparatus // lamellipodium // cell projection	protein binding // ATP binding // kinase activity // transferase activity, transferring phosphorus-containing groups // protein kinase activity
TC01000932.hg.1	10.3221	10.3146	8.66406	8.37594	1.79831	NM_018061	PRPF38B	NM_018061	RefSeq	Homo sapiens pre-mRNA processing factor 38B (PRPF38B), transcript variant 1, mRNA.	Hs.342307	chr1	mRNA processing // RNA splicing	spliceosomal complex // nucleus	poly(A) RNA binding
TC16000561.hg.1	8.23343	8.56707	6.61042	6.5939	1.79809	NM_024562	TANGO6	NM_024562	RefSeq	Homo sapiens transport and golgi organization 6 homolog (Drosophila) (TANGO6), mRNA.	Hs.13526	chr16	---	integral component of membrane // membrane	---
TC01001956.hg.1	8.75057	8.8393	7.13053	6.86916	1.7951	NM_000254	MTR	NM_000254	RefSeq	Homo sapiens 5-methyltetrahydrofolate-homocysteine methyltransferase (MTR), transcript variant 1, mRNA.	Hs.498187	chr1	sulfur amino acid metabolic process // vitamin metabolic process // water-soluble vitamin metabolic process // xenobiotic metabolic process // nervous system development // methionine biosynthetic process // cobalamin metabolic process // methylation // cellular nitrogen compound metabolic process // pteridine-containing compound metabolic process // small molecule metabolic process // cellular a…	cytosol // intracellular // cytoplasm	zinc ion binding // methionine synthase activity // S-adenosylmethionine-homocysteine S-methyltransferase activity // cobalamin binding // methyltransferase activity // transferase activity // metal ion binding
TC05000441.hg.1	10.0458	10.3538	8.63924	8.17044	1.79494	NM_006467	POLR3G	NM_006467	RefSeq	Homo sapiens polymerase (RNA) III (DNA directed) polypeptide G (32kD) (POLR3G), mRNA.	Hs.282387	chr5	regulation of transcription from RNA polymerase III promoter // transcription from RNA polymerase III promoter // transcription initiation from RNA polymerase III promoter // transcription elongation from RNA polymerase III promoter // termination of RNA polymerase III transcription // cell proliferation // cell proliferation // gene expression // positive regulation of type I interferon producti…	nuclear chromatin // nucleoplasm // DNA-directed RNA polymerase III complex // cytosol // nucleus // DNA-directed RNA polymerase III complex	RNA polymerase III activity // DNA-directed RNA polymerase activity // RNA polymerase III activity // DNA-directed RNA polymerase activity
TC12000610.hg.1	10.8149	10.6225	9.22593	8.62228	1.79462	NM_007007	CPSF6	NM_007007	RefSeq	Homo sapiens cleavage and polyadenylation specific factor 6, 68kDa (CPSF6), mRNA.	Hs.369606	chr12	mRNA polyadenylation // mRNA processing // protein tetramerization // mRNA processing	nucleus // nucleolus // mRNA cleavage factor complex // ribonucleoprotein complex // paraspeckles // nucleus // membrane	nucleotide binding // RNA binding // mRNA binding // protein binding // poly(A) RNA binding // nucleic acid binding // RNA binding
TC10000408.hg.1	10.9572	11.0796	9.5851	8.86435	1.79368	NM_018237	CCAR1	NM_018237	RefSeq	Homo sapiens cell division cycle and apoptosis regulator 1 (CCAR1), transcript variant 1, mRNA.	Hs.49853	chr10	mRNA splicing, via spliceosome // transcription, DNA-templated // regulation of transcription, DNA-templated // apoptotic process // cell cycle // RNA splicing // gene expression	nucleoplasm // perinuclear region of cytoplasm // cytoplasm	protein binding // ligand-dependent nuclear receptor transcription coactivator activity // poly(A) RNA binding // nucleic acid binding
TC10000912.hg.1	7.85015	7.85789	6.08375	6.04136	1.79147	NM_001202438	EDRF1	NM_001202438	RefSeq	Homo sapiens erythroid differentiation regulatory factor 1 (EDRF1), transcript variant 1, mRNA.	Hs.468688	chr10	transcription, DNA-templated // regulation of transcription, DNA-templated	nucleus	---
TC17000675.hg.1	9.04697	9.2791	7.80673	6.93868	1.79033	NM_006107	LUC7L3	NM_006107	RefSeq	Homo sapiens LUC7-like 3 (S. cerevisiae) (LUC7L3), transcript variant 2, mRNA.	Hs.130293	chr17	mRNA splice site selection // RNA splicing // mRNA processing // RNA splicing	nucleus // U1 snRNP // nucleolus // plasma membrane // focal adhesion // nuclear speck // nucleus	DNA binding // mRNA binding // protein binding // poly(A) RNA binding // mRNA binding
TC14001030.hg.1	9.3896	9.41115	7.81918	7.40323	1.78917	NM_013448	BAZ1A	NM_013448	RefSeq	Homo sapiens bromodomain adjacent to zinc finger domain, 1A (BAZ1A), transcript variant 1, mRNA.	Hs.509140	chr14	DNA-dependent DNA replication // chromatin remodeling // transcription, DNA-templated // regulation of transcription, DNA-templated // transcription, DNA-templated // regulation of transcription, DNA-templated	nuclear chromosome // CHRAC // ACF complex // nucleus	histone acetyltransferase activity // protein binding // zinc ion binding // metal ion binding
TC10000773.hg.1	10.0134	9.92833	8.13096	8.2457	1.78251	NM_014976	PDCD11	NM_014976	RefSeq	Homo sapiens programmed cell death 11 (PDCD11), mRNA.	Hs.239499	chr10	rRNA processing // mRNA processing // RNA processing	nucleus // nucleolus // cytosol // intracellular // nucleus	protein binding // transcription factor binding // poly(A) RNA binding // RNA binding
TC17002856.hg.1	6.11704	6.41462	4.6706	4.29805	1.78151	NM_001037325	CEP112	NM_001037325	RefSeq	Homo sapiens centrosomal protein 112kDa (CEP112), transcript variant 2, mRNA.	Hs.408676	chr17	receptor localization to synapse	cytoplasm // centrosome // plasma membrane // inhibitory synapse // microtubule organizing center // cytoskeleton	---
TC05003404.hg.1	9.85637	9.62207	7.87084	8.05297	1.77731	NM_001009877	BRD9	NM_001009877	RefSeq	Homo sapiens bromodomain containing 9 (BRD9), transcript variant 2, mRNA.	Hs.449278	chr5	transcription, DNA-templated // regulation of transcription, DNA-templated // chromatin modification // biological_process	cellular_component	nucleic acid binding // lysine-acetylated histone binding
TC02005039.hg.1	6.54047	7.99047	5.54917	5.4299	1.77593	NM_174898	LYG1	NM_174898	RefSeq	Homo sapiens lysozyme G-like 1 (LYG1), mRNA.	Hs.164589	chr2	peptidoglycan catabolic process // cell wall macromolecule catabolic process // metabolic process	extracellular region	lysozyme activity // hydrolase activity // hydrolase activity, acting on glycosyl bonds
TC20000822.hg.1	8.88652	8.68567	7.20868	6.83515	1.76418	NM_002895	RBL1	NM_002895	RefSeq	Homo sapiens retinoblastoma-like 1 (RBL1), transcript variant 1, mRNA.	Hs.207745	chr20	negative regulation of transcription from RNA polymerase II promoter // mitotic cell cycle // transcription, DNA-templated // transcription initiation from RNA polymerase II promoter // transforming growth factor beta receptor signaling pathway // gene expression // viral process // chromatin modification // regulation of lipid kinase activity // positive regulation of transcription from RNA poly…	nucleus // nucleoplasm // transcription factor complex // nucleolus // nucleus	protein binding // transcription factor binding
TC02000528.hg.1	9.99359	9.80527	8.34309	7.93508	1.76035	NM_001024457	RGPD1	NM_001024457	RefSeq	Homo sapiens RANBP2-like and GRIP domain containing 1 (RGPD1), mRNA.	Hs.728970	chr2	protein targeting to Golgi // intracellular transport	---	---
TC12001977.hg.1	8.86966	8.81004	7.36983	6.79196	1.75895	NM_024953	NAA25	NM_024953	RefSeq	Homo sapiens N(alpha)-acetyltransferase 25, NatB auxiliary subunit (NAA25), mRNA.	Hs.530941	chr12	---	cytoplasm	---
TC20000850.hg.1	7.5025	7.34908	5.66969	5.67222	1.75483	NM_032221	CHD6	NM_032221	RefSeq	Homo sapiens chromodomain helicase DNA binding protein 6 (CHD6), mRNA.	Hs.740645	chr20	ATP catabolic process // ATP catabolic process // transcription, DNA-templated // chromatin modification // positive regulation of transcription from RNA polymerase II promoter in response to oxidative stress // regulation of transcription, DNA-templated // metabolic process	nucleoplasm // DNA-directed RNA polymerase II, core complex // nucleus // nucleoplasm	transcription cofactor binding // DNA binding // chromatin binding // ATP binding // ATP-dependent helicase activity // DNA-dependent ATPase activity // nucleotide binding // nucleic acid binding // helicase activity // hydrolase activity // hydrolase activity, acting on acid anhydrides
TC17001770.hg.1	8.17591	8.52044	6.69499	6.49299	1.75418	NM_020748	INTS2	NM_020748	RefSeq	Homo sapiens integrator complex subunit 2 (INTS2), transcript variant 1, mRNA.	Hs.279646	chr17	snRNA processing // snRNA processing	intracellular // integral component of membrane // nuclear membrane // integrator complex // nucleus // membrane // membrane // integrator complex	protein binding
TC03001854.hg.1	6.776	7.22939	5.41171	5.08548	1.7541	NM_001184	ATR	NM_001184	RefSeq	Homo sapiens ATR serine/threonine kinase (ATR), mRNA.	Hs.271791	chr3	DNA damage checkpoint // DNA replication // DNA repair // cellular response to DNA damage stimulus // cell cycle // multicellular organismal development // negative regulation of DNA replication // peptidyl-serine phosphorylation // cellular response to UV // response to drug // regulation of protein binding // positive regulation of DNA damage response, signal transduction by p53 class mediator …	XY body // nucleoplasm // chromosome // PML body // nucleus // chromosome // PML body	DNA binding // protein kinase activity // protein serine/threonine kinase activity // protein binding // ATP binding // MutLalpha complex binding // MutSalpha complex binding // nucleotide binding // protein kinase activity // protein kinase activity // protein serine/threonine kinase activity // kinase activity // transferase activity // transferase activity, transferring phosphorus-containing g…
TC12001643.hg.1	7.82013	7.81462	6.03711	6.09705	1.75029	NM_001136051	LRIG3	NM_001136051	RefSeq	Homo sapiens leucine-rich repeats and immunoglobulin-like domains 3 (LRIG3), transcript variant 1, mRNA.	Hs.253736	chr12	multicellular organismal development // protein phosphorylation // transmembrane receptor protein tyrosine kinase signaling pathway // phosphorylation // peptidyl-tyrosine phosphorylation	extracellular space // plasma membrane // integral component of membrane // cytoplasmic vesicle membrane // membrane // cytoplasmic vesicle	nucleotide binding // protein kinase activity // protein tyrosine kinase activity // transmembrane receptor protein tyrosine kinase activity // ATP binding // kinase activity // transferase activity // transferase activity, transferring phosphorus-containing groups
TC17000757.hg.1	9.68379	9.90631	8.1912	7.90079	1.74906	NM_001112707	TLK2	NM_001112707	RefSeq	[retired]Homo sapiens tousled-like kinase 2 (TLK2), transcript variant B, mRNA.	---	chr17	---	---	---
TC02001614.hg.1	7.24632	7.62071	5.71911	5.65045	1.74873	NM_001006657	WDR35	NM_001006657	RefSeq	Homo sapiens WD repeat domain 35 (WDR35), transcript variant 1, mRNA.	Hs.205427	chr2	intraciliary retrograde transport // cilium assembly // cell projection organization // cilium assembly	centrosome // axoneme // intraciliary transport particle A // ciliary basal body // cytoplasm // centrosome // microtubule organizing center // cytoskeleton // cilium // cell projection	---
TC10001144.hg.1	8.47748	8.41304	6.67976	6.71771	1.74653	NM_003174	SVIL	NM_003174	RefSeq	Homo sapiens supervillin (SVIL), transcript variant 1, mRNA.	Hs.499209	chr10	cytoskeleton organization // skeletal muscle tissue development	podosome // nucleus // cytoplasm // plasma membrane // actin cytoskeleton // actin cytoskeleton // cell junction // costamere // invadopodium // cytoplasm // cytoskeleton // plasma membrane // membrane // cell projection	protein binding // actin filament binding // actin binding
TC11000908.hg.1	9.17988	9.11177	7.62662	7.1722	1.74642	NM_033395	KIAA1731	NM_033395	RefSeq	Homo sapiens KIAA1731 (KIAA1731), mRNA.	Hs.458418	chr11	---	cytoplasm // centrosome // cytoskeleton // cytoplasm // microtubule organizing center // cytoskeleton	---
TC15000027.hg.1	7.3488	7.30947	5.53837	5.6281	1.7459	NM_001102610	TUBGCP5	NM_001102610	RefSeq	Homo sapiens tubulin, gamma complex associated protein 5 (TUBGCP5), transcript variant 2, mRNA.	Hs.533898	chr15	G2/M transition of mitotic cell cycle // mitotic cell cycle // microtubule nucleation // microtubule cytoskeleton organization	spindle pole // nucleus // nucleolus // cytoplasm // centrosome // cytosol // microtubule // gamma-tubulin ring complex // cytoplasm // microtubule organizing center // cytoskeleton	microtubule binding
TC03001661.hg.1	7.14954	7.03937	5.38946	5.32258	1.73843	NM_144718	SPICE1	NM_144718	RefSeq	Homo sapiens spindle and centriole associated protein 1 (SPICE1), mRNA.	Hs.477144	chr3	regulation of centriole replication // metaphase plate congression // spindle assembly involved in mitosis // cell cycle // mitotic nuclear division // cell division	centrosome // centriole // spindle // cytoplasm // centriole // spindle // cytoskeleton	---
TC18000567.hg.1	6.60107	6.68114	4.85899	4.9486	1.73731	NM_173630	RTTN	NM_173630	RefSeq	Homo sapiens rotatin (RTTN), mRNA.	Hs.654809	chr18	determination of left/right symmetry // multicellular organismal development	cytoplasm // ciliary basal body // cytoskeleton // cilium // cell projection	---
TC12000134.hg.1	9.43883	9.33067	7.75925	7.53883	1.73571	NM_020734	RIMKLB	NM_020734	RefSeq	Homo sapiens ribosomal modification protein rimK-like family member B (RIMKLB), mRNA.	Hs.504670	chr12	cellular protein modification process // metabolic process	cytoplasm // cytoplasm	ATP binding // metal ion binding // N-acetyl-L-aspartate-L-glutamate ligase activity // citrate-L-glutamate ligase activity // nucleotide binding // catalytic activity // ligase activity // N-acetyl-L-aspartate-L-glutamate ligase activity // citrate-L-glutamate ligase activity
TC02002064.hg.1	9.4783	9.30298	7.82341	7.48949	1.73419	NM_001024457	RGPD1	NM_001024457	RefSeq	Homo sapiens RANBP2-like and GRIP domain containing 1 (RGPD1), mRNA.	Hs.728970	chr2	protein targeting to Golgi // intracellular transport	---	---
TC10001281.hg.1	11.5693	11.4412	9.71557	9.82787	1.73351	NM_001077685	AGAP7P	NM_001077685	RefSeq	Homo sapiens ArfGAP with GTPase domain, ankyrin repeat and PH domain 7, pseudogene (AGAP7P), mRNA.	Hs.528346	chr10	regulation of ARF GTPase activity // positive regulation of GTPase activity	---	ARF GTPase activator activity // zinc ion binding // GTPase activator activity // metal ion binding
TC19001253.hg.1	9.71483	9.62931	7.89485	7.9829	1.7332	NM_005858	AKAP8	NM_005858	RefSeq	Homo sapiens A kinase (PRKA) anchor protein 8 (AKAP8), mRNA.	Hs.594496	chr19	mitotic nuclear division // mitotic chromosome condensation // signal transduction // phosphorylation	condensed chromosome // female pronucleus // nucleus // nucleolus // mitochondrion // Golgi apparatus // nuclear matrix // nucleus // nucleus // membrane // nuclear matrix	double-stranded DNA binding // zinc ion binding // protein kinase A regulatory subunit binding // poly(A) RNA binding // DNA binding // metal ion binding // kinase activity
TC12000602.hg.1	8.27301	8.26201	6.86123	6.21928	1.72726	NM_020401	NUP107	NM_020401	RefSeq	Homo sapiens nucleoporin 107kDa (NUP107), mRNA.	Hs.524574	chr12	mitotic cell cycle // carbohydrate metabolic process // mRNA export from nucleus // mitotic nuclear envelope disassembly // hexose transport // regulation of glucose transport // protein transport // glucose transport // viral process // cytokine-mediated signaling pathway // small molecule metabolic process // nuclear pore complex assembly // transmembrane transport // transport // mRNA transport	kinetochore // condensed chromosome kinetochore // nucleus // nuclear envelope // nuclear pore // nucleolus // centrosome // cytosol // nuclear pore outer ring // nuclear pore outer ring // nuclear membrane // nuclear periphery // chromosome, centromeric region // kinetochore // nucleus // nuclear pore // chromosome // membrane // membrane // nuclear membrane	nucleocytoplasmic transporter activity // protein binding // structural constituent of nuclear pore
TC10000312.hg.1	9.71551	9.71725	7.97586	8.003	1.72695	NM_001190810	AGAP9	NM_001190810	RefSeq	Homo sapiens ArfGAP with GTPase domain, ankyrin repeat and PH domain 9 (AGAP9), mRNA.	Hs.645346 // Hs.742298	chr10	regulation of ARF GTPase activity // positive regulation of GTPase activity	---	ARF GTPase activator activity // zinc ion binding // GTPase activator activity // metal ion binding
TC01002707.hg.1	8.6179	8.64455	7.26324	6.54805	1.72558	NM_001085487	MYSM1	NM_001085487	RefSeq	Homo sapiens Myb-like, SWIRM and MPN domains 1 (MYSM1), mRNA.	Hs.744921	chr1	chromatin remodeling // transcription, DNA-templated // proteolysis // monoubiquitinated histone H2A deubiquitination // positive regulation of transcription from RNA polymerase II promoter // regulation of transcription, DNA-templated // chromatin modification	nucleus // nucleus	DNA binding // chromatin binding // transcription coactivator activity // ubiquitin thiolesterase activity // ubiquitin-specific protease activity // metallopeptidase activity // protein complex binding // histone binding // metal ion binding // peptidase activity // metallopeptidase activity // hydrolase activity
TC01002831.hg.1	9.85879	9.55978	8.37952	7.59045	1.7243	NM_001170670	ZNHIT6	NM_001170670	RefSeq	Homo sapiens zinc finger, HIT-type containing 6 (ZNHIT6), transcript variant 2, mRNA.	Hs.5111	chr1	box C/D snoRNP assembly // ribosome biogenesis	extracellular vesicular exosome // pre-snoRNP complex	protein binding // enzyme binding // identical protein binding // metal ion binding
TC06001915.hg.1	5.28949	5.83125	4.04263	3.63549	1.72132	NM_014895	CEP162	NM_014895	RefSeq	Homo sapiens centrosomal protein 162kDa (CEP162), transcript variant 1, mRNA.	Hs.485865	chr6	cilium assembly // cell projection organization	nucleus // centrosome // centriole // spindle // axonemal microtubule // cytoplasm // centriole // cytoskeleton // microtubule	protein binding
TC08001584.hg.1	8.50486	8.68401	6.99479	6.75144	1.72132	NM_014109	ATAD2	NM_014109	RefSeq	Homo sapiens ATPase family, AAA domain containing 2 (ATAD2), mRNA.	Hs.370834	chr8	ATP catabolic process // transcription, DNA-templated // positive regulation of transcription, DNA-templated // regulation of transcription, DNA-templated	nucleus // extracellular vesicular exosome	ATP binding // ATPase activity // nucleotide binding // hydrolase activity // ATPase activity // nucleoside-triphosphatase activity
TC09000035.hg.1	7.77797	7.92127	6.39299	5.86542	1.72041	NM_004972	JAK2	NM_004972	RefSeq	Homo sapiens Janus kinase 2 (JAK2), mRNA.	Hs.656213	chr9	activation of MAPKK activity // protein phosphorylation // apoptotic process // activation of cysteine-type endopeptidase activity involved in apoptotic process // cellular component movement // signal transduction // enzyme linked receptor protein signaling pathway // G-protein coupled receptor signaling pathway // positive regulation of cytosolic calcium ion concentration // JAK-STAT cascade //…	nucleus // cytoplasm // cytosol // cytoskeleton // caveola // nuclear matrix // endosome lumen // membrane raft // nucleus // cytoplasm // cytosol // caveola // endomembrane system // membrane // membrane raft	protein kinase activity // protein tyrosine kinase activity // protein tyrosine kinase activity // protein tyrosine kinase activity // non-membrane spanning protein tyrosine kinase activity // receptor binding // growth hormone receptor binding // interleukin-12 receptor binding // protein binding // ATP binding // protein C-terminus binding // protein kinase binding // heme binding // type 1 ang…
TC20000599.hg.1	8.27752	8.84534	7.08452	6.59888	1.71973	NM_019593	GPCPD1	NM_019593	RefSeq	Homo sapiens glycerophosphocholine phosphodiesterase GDE1 homolog (S. cerevisiae) (GPCPD1), mRNA.	Hs.636359	chr20	glycerol metabolic process // phospholipid metabolic process // small molecule metabolic process // glycerophospholipid biosynthetic process // lipid metabolic process	cytosol // cytoplasm	glycerophosphodiester phosphodiesterase activity // glycerophosphocholine phosphodiesterase activity // starch binding // phosphoric diester hydrolase activity // hydrolase activity // carbohydrate binding
TC17000918.hg.1	8.41024	8.40965	6.59692	6.78383	1.71957	NM_001256071	RNF213	NM_001256071	RefSeq	Homo sapiens ring finger protein 213 (RNF213), transcript variant 3, mRNA.	Hs.195642 // Hs.740662	chr17	ATP catabolic process // protein ubiquitination // protein autoubiquitination // protein ubiquitination // metabolic process	cytoplasm // cytoplasm // membrane	nucleotide binding // ubiquitin-protein transferase activity // zinc ion binding // ligase activity // ATPase activity // nucleoside-triphosphatase activity // metal ion binding // ATP binding
TC10001522.hg.1	8.84765	9.03382	7.32817	7.11937	1.71697	NM_005398	PPP1R3C	NM_005398	RefSeq	Homo sapiens protein phosphatase 1, regulatory subunit 3C (PPP1R3C), mRNA.	Hs.303090	chr10	carbohydrate metabolic process // glycogen biosynthetic process // glucose metabolic process // dephosphorylation // small molecule metabolic process // carbohydrate metabolic process // glycogen metabolic process // glycogen biosynthetic process	cytosol	protein serine/threonine phosphatase activity // protein binding // protein phosphatase binding
TC18000186.hg.1	7.89604	7.28035	6.14825	5.59573	1.71621	NM_007195	POLI	NM_007195	RefSeq	Homo sapiens polymerase (DNA directed) iota (POLI), mRNA.	Hs.438533	chr18	DNA-dependent DNA replication // DNA-dependent DNA replication // DNA repair // DNA replication // DNA repair // cellular response to DNA damage stimulus	intracellular // nucleus // nucleoplasm // intracellular membrane-bounded organelle // nucleus	damaged DNA binding // DNA-directed DNA polymerase activity // protein binding // metal ion binding // DNA binding // DNA-directed DNA polymerase activity // transferase activity // nucleotidyltransferase activity
TC04000611.hg.1	7.42304	7.43652	5.98959	5.43785	1.71606	NM_019050	USP53	NM_019050	RefSeq	Homo sapiens ubiquitin specific peptidase 53 (USP53), mRNA.	Hs.431081 // Hs.595368	chr4	ubiquitin-dependent protein catabolic process // biological_process	cellular_component	ubiquitin thiolesterase activity // ubiquitinyl hydrolase activity
TC06002146.hg.1	8.89465	8.58081	7.23406	6.81603	1.71268	NM_005923	MAP3K5	NM_005923	RefSeq	Homo sapiens mitogen-activated protein kinase kinase kinase 5 (MAP3K5), mRNA.	Hs.186486	chr6	MAPK cascade // activation of MAPKK activity // response to ischemia // protein phosphorylation // activation of cysteine-type endopeptidase activity involved in apoptotic process // JNK cascade // activation of JUN kinase activity // intrinsic apoptotic signaling pathway in response to oxidative stress // viral process // positive regulation of apoptotic process // positive regulation of cystein…	endoplasmic reticulum // cytosol // protein kinase complex // cytoplasm	magnesium ion binding // protein kinase activity // MAP kinase kinase kinase activity // protein binding // ATP binding // cysteine-type endopeptidase activator activity involved in apoptotic process // protein kinase binding // protein phosphatase binding // protein homodimerization activity // nucleotide binding // protein kinase activity // protein serine/threonine kinase activity // MAP kinas…
TC03001851.hg.1	8.21618	8.03417	6.62265	6.20426	1.71172	NM_001042604	XRN1	NM_001042604	RefSeq	[retired]Homo sapiens 5-3 exoribonuclease 1 (XRN1), transcript variant 2, mRNA.	---	chr3	---	---	---
TC07001499.hg.1	10.1519	10.1537	8.53104	8.35126	1.71161	NM_032408	BAZ1B	NM_032408	RefSeq	Homo sapiens bromodomain adjacent to zinc finger domain, 1B (BAZ1B), mRNA.	Hs.743372	chr7	heart morphogenesis // double-strand break repair // chromatin assembly or disassembly // transcription, DNA-templated // regulation of transcription, DNA-templated // cellular response to DNA damage stimulus // histone phosphorylation // peptidyl-tyrosine phosphorylation // peptidyl-tyrosine phosphorylation // chromatin-mediated maintenance of transcription // positive regulation of receptor act…	condensed chromosome // centromeric heterochromatin // nuclear replication fork // nucleus	chromatin binding // protein tyrosine kinase activity // non-membrane spanning protein tyrosine kinase activity // protein binding // ATP binding // zinc ion binding // histone kinase activity // lysine-acetylated histone binding // vitamin D receptor activator activity // nucleotide binding // protein tyrosine kinase activity // zinc ion binding // kinase activity // transferase activity // hist…
TC05002125.hg.1	6.80657	7.04916	5.40828	5.03378	1.70683	NM_020666	CLK4	NM_020666	RefSeq	Homo sapiens CDC-like kinase 4 (CLK4), mRNA.	Hs.406557	chr5	peptidyl-tyrosine phosphorylation // regulation of RNA splicing // protein autophosphorylation // protein phosphorylation // phosphorylation	nucleus	protein serine/threonine kinase activity // protein serine/threonine/tyrosine kinase activity // protein tyrosine kinase activity // ATP binding // nucleotide binding // protein kinase activity // protein serine/threonine kinase activity // kinase activity // transferase activity // transferase activity, transferring phosphorus-containing groups
TC10001276.hg.1	8.25821	8.10938	6.52081	6.44021	1.70329	NM_000124	ERCC6	NM_000124	RefSeq	Homo sapiens excision repair cross-complementation group 6 (ERCC6), mRNA.	Hs.49063	chr10	response to superoxide // ATP catabolic process // DNA repair // transcription-coupled nucleotide-excision repair // transcription-coupled nucleotide-excision repair // base-excision repair // nucleotide-excision repair // pyrimidine dimer repair // transcription from RNA polymerase II promoter // response to oxidative stress // activation of JNKK activity // activation of JUN kinase activity // …	nucleus // nucleoplasm // nucleoplasm // nucleolus // transcription elongation factor complex // nucleus	DNA binding // DNA helicase activity // chromatin binding // protein binding // ATP binding // protein C-terminus binding // DNA-dependent ATPase activity // protein complex binding // protein N-terminus binding // nucleotide binding // nucleic acid binding // DNA binding // helicase activity // ATP binding // hydrolase activity
TC17001017.hg.1	8.13653	7.97757	6.26264	6.45249	1.69949	NM_015113	ZZEF1	NM_015113	RefSeq	Homo sapiens zinc finger, ZZ-type with EF-hand domain 1 (ZZEF1), mRNA.	Hs.277624	chr17	---	---	calcium ion binding // zinc ion binding // metal ion binding
TC04001047.hg.1	7.34817	8.00639	6.36442	5.59453	1.6978	NM_148894	BOD1L1	NM_148894	RefSeq	Homo sapiens biorientation of chromosomes in cell division 1-like 1 (BOD1L1), mRNA.	Hs.744935	chr4	---	nucleus // nucleolus	DNA binding
TC15001092.hg.1	8.26693	8.28214	6.4399	6.71947	1.69485	NM_004667	HERC2	NM_004667	RefSeq	Homo sapiens HECT and RLD domain containing E3 ubiquitin protein ligase 2 (HERC2), mRNA.	Hs.434890 // Hs.741019	chr15	DNA repair // intracellular protein transport // cellular response to DNA damage stimulus // spermatogenesis // protein ubiquitination // protein ubiquitination involved in ubiquitin-dependent protein catabolic process // regulation of GTPase activity // DNA repair // cellular response to DNA damage stimulus // protein ubiquitination // protein ubiquitination involved in ubiquitin-dependent prote…	nucleus // cytoplasm // mitochondrial inner membrane // centriole // nucleus // cytoplasm // cytoskeleton // membrane	ubiquitin-protein transferase activity // guanyl-nucleotide exchange factor activity // protein binding // zinc ion binding // ligase activity // heme binding // ubiquitin protein ligase binding // SUMO binding // ubiquitin-protein transferase activity // metal ion binding
TC06001439.hg.1	7.27804	7.39607	5.85428	5.43357	1.69313	NM_001163391	ZSCAN12	NM_001163391	RefSeq	Homo sapiens zinc finger and SCAN domain containing 12 (ZSCAN12), transcript variant 1, mRNA.	Hs.134816	chr6	transcription, DNA-templated // regulation of transcription, DNA-templated	nucleus	DNA binding // sequence-specific DNA binding transcription factor activity // metal ion binding // nucleic acid binding
TC03000242.hg.1	8.34049	8.13174	6.83136	6.25831	1.69128	NM_020242	KIF15	NM_020242	RefSeq	Homo sapiens kinesin family member 15 (KIF15), mRNA.	Hs.658939	chr3	microtubule-based movement // mitotic nuclear division // blood coagulation // metabolic process // metabolic process // cell proliferation // antigen processing and presentation of exogenous peptide antigen via MHC class II // microtubule-based movement	centrosome // spindle // cytosol // plus-end kinesin complex // microtubule // cytoplasm // cytoskeleton // kinesin complex // membrane	DNA binding // motor activity // microtubule motor activity // ATP binding // microtubule binding // nucleotide binding
TC12001791.hg.1	5.12837	5.9684	4.20475	3.51018	1.69092	NM_025114	CEP290	NM_025114	RefSeq	Homo sapiens centrosomal protein 290kDa (CEP290), mRNA.	Hs.150444	chr12	G2/M transition of mitotic cell cycle // mitotic cell cycle // establishment or maintenance of cell polarity // protein transport // regulation of cAMP metabolic process // hindbrain development // otic vesicle formation // cilium assembly // eye photoreceptor cell development // positive regulation of transcription, DNA-templated // pronephros development // retina development in camera-type eye…	gamma-tubulin complex // nucleus // cytoplasm // centrosome // cytosol // cytosol // photoreceptor connecting cilium // centriolar satellite // TCTN-B9D complex // protein complex // nucleus // cytoplasm // centrosome // microtubule organizing center // cytoskeleton // cilium // membrane // photoreceptor connecting cilium // TCTN-B9D complex // cell projection	protein binding // microtubule minus-end binding
TC15001491.hg.1	8.79417	8.80269	7.46037	6.75654	1.68998	NM_001013843	SLTM	NM_001013843	RefSeq	Homo sapiens SAFB-like, transcription modulator (SLTM), transcript variant 2, mRNA.	Hs.512932	chr15	transcription, DNA-templated // regulation of transcription, DNA-templated // apoptotic process	nucleus // nucleolus // nucleus	nucleotide binding // poly(A) RNA binding // nucleic acid binding // RNA binding
TC16000872.hg.1	8.55757	8.13139	6.78897	6.52615	1.68692	NM_014153	ZC3H7A	NM_014153	RefSeq	Homo sapiens zinc finger CCCH-type containing 7A (ZC3H7A), mRNA.	Hs.371856	chr16	---	nucleus	poly(A) RNA binding // metal ion binding
TC20000140.hg.1	9.6353	9.63016	8.2216	7.67079	1.68654	NM_012255	XRN2	NM_012255	RefSeq	Homo sapiens 5-3 exoribonuclease 2 (XRN2), mRNA.	Hs.255932	chr20	DNA catabolic process, exonucleolytic // DNA-templated transcription, termination // regulation of transcription, DNA-templated // RNA processing // mRNA processing // RNA catabolic process // spermatogenesis // cell growth // RNA metabolic process // RNA phosphodiester bond hydrolysis, exonucleolytic // RNA phosphodiester bond hydrolysis, exonucleolytic // nucleobase-containing compound metaboli…	nucleus // nucleolus // aggresome // intracellular // nucleus // nucleus // nucleolus // membrane	nuclease activity // 5'-3' exoribonuclease activity // zinc ion binding // 5'-3' exonuclease activity // poly(A) RNA binding // nucleic acid binding // nuclease activity // exonuclease activity // 5'-3' exoribonuclease activity // hydrolase activity // metal ion binding
TC01006296.hg.1	9.26902	9.3678	7.48439	7.78225	1.68509	NM_033486	CDK11B	NM_033486	RefSeq	Homo sapiens cyclin-dependent kinase 11B (CDK11B), transcript variant 2, mRNA.	Hs.709182	chr1	regulation of cell growth // regulation of transcription, DNA-templated // protein phosphorylation // apoptotic process // mitotic nuclear division // cell proliferation // regulation of mRNA processing // protein phosphorylation // protein phosphorylation // apoptotic process // cell cycle // phosphorylation // regulation of cell cycle // cell division	nucleus // cytoplasm // nucleus // cytoplasm	protein kinase activity // protein serine/threonine kinase activity // cyclin-dependent protein serine/threonine kinase activity // protein binding // ATP binding // poly(A) RNA binding // nucleotide binding // protein kinase activity // protein serine/threonine kinase activity // ATP binding // kinase activity // transferase activity // transferase activity, transferring phosphorus-containing gr…
TC02000430.hg.1	8.22536	8.26009	6.84405	6.27601	1.6827	NM_001014972	ZNF638	NM_001014972	RefSeq	Homo sapiens zinc finger protein 638 (ZNF638), transcript variant 2, mRNA.	Hs.434401	chr2	transcription, DNA-templated // regulation of transcription, DNA-templated // RNA splicing	nucleus // nucleoplasm // nucleolus // cytoplasm // nuclear speck // intracellular membrane-bounded organelle // nucleus	nucleotide binding // double-stranded DNA binding // RNA binding // zinc ion binding // poly(A) RNA binding // nucleic acid binding // DNA binding // RNA binding // metal ion binding
TC15000793.hg.1	8.02072	8.09381	6.61216	6.13758	1.6824	NM_001080435	WHAMM	NM_001080435	RefSeq	Homo sapiens WAS protein homolog associated with actin, golgi membranes and microtubules (WHAMM), mRNA.	Hs.377360	chr15	---	endoplasmic reticulum-Golgi intermediate compartment // Golgi apparatus // cytoplasmic vesicle membrane // cytoplasm // membrane // cytoplasmic vesicle	actin binding
TC10001240.hg.1	9.57682	9.55734	7.85623	7.91885	1.67954	NM_001190810	AGAP9	NM_001190810	RefSeq	Homo sapiens ArfGAP with GTPase domain, ankyrin repeat and PH domain 9 (AGAP9), mRNA.	Hs.645346 // Hs.742298	chr10	regulation of ARF GTPase activity // positive regulation of GTPase activity	---	ARF GTPase activator activity // zinc ion binding // GTPase activator activity // metal ion binding
TC01001981.hg.1	8.09026	8.26308	6.63208	6.36571	1.67777	NM_006642	SDCCAG8	NM_006642	RefSeq	Homo sapiens serologically defined colon cancer antigen 8 (SDCCAG8), mRNA.	Hs.591530	chr1	G2/M transition of mitotic cell cycle // mitotic cell cycle // establishment of cell polarity // tube formation // establishment of cell polarity // tube formation	centrosome // centriole // cytosol // cell-cell junction // cytoplasm // centrosome // centriole // cytoskeleton // cell junction	protein binding
TC04000833.hg.1	7.43051	6.97404	5.79136	5.26882	1.67219	NM_001204760	TLL1	NM_001204760	RefSeq	Homo sapiens tolloid-like 1 (TLL1), transcript variant 2, mRNA.	Hs.106513	chr4	skeletal system development // proteolysis // extracellular matrix disassembly // cell differentiation // extracellular matrix organization // multicellular organismal development	extracellular region // extracellular region	metalloendopeptidase activity // calcium ion binding // collagen binding // zinc ion binding // peptidase activity // metallopeptidase activity // hydrolase activity // metal ion binding
TC18000156.hg.1	9.1075	8.98976	7.64099	7.11205	1.67211	NM_002647	PIK3C3	NM_002647	RefSeq	Homo sapiens phosphatidylinositol 3-kinase, catalytic subunit type 3 (PIK3C3), mRNA.	Hs.464971	chr18	autophagic vacuole assembly // cytokinesis // toll-like receptor signaling pathway // protein phosphorylation // phospholipid metabolic process // phosphatidylinositol biosynthetic process // endosome organization // insulin receptor signaling pathway // protein processing // toll-like receptor 9 signaling pathway // phosphatidylinositol-3-phosphate biosynthetic process // phosphatidylinositol-3-…	late endosome // cytosol // axoneme // phosphatidylinositol 3-kinase complex // midbody // endosome // late endosome // phosphatidylinositol 3-kinase complex // membrane // midbody	protein kinase activity // protein binding // ATP binding // 1-phosphatidylinositol-3-kinase activity // nucleotide binding // kinase activity // 1-phosphatidylinositol-3-kinase activity // 1-phosphatidylinositol-3-kinase activity // transferase activity // transferase activity, transferring phosphorus-containing groups // phosphotransferase activity, alcohol group as acceptor // phosphatidylinos…
TC0X000572.hg.1	9.59906	9.38364	8.07899	7.5607	1.67151	NM_001184965	WDR44	NM_001184965	RefSeq	Homo sapiens WD repeat domain 44 (WDR44), transcript variant 2, mRNA.	Hs.98510	chrX	---	Golgi apparatus // cytosol // endosome membrane // perinuclear region of cytoplasm // cytoplasm // endosome // membrane	---
TC12000350.hg.1	5.12739	5.11505	3.43658	3.46305	1.67141	NM_012404	ANP32D	NM_012404	RefSeq	Homo sapiens acidic (leucine-rich) nuclear phosphoprotein 32 family, member D (ANP32D), mRNA.	Hs.532658	chr12	---	---	---
TC03000013.hg.1	8.14014	8.16727	6.41877	6.54645	1.6711	NM_001099952	ITPR1	NM_001099952	RefSeq	Homo sapiens inositol 1,4,5-trisphosphate receptor, type 1 (ITPR1), transcript variant 1, mRNA.	Hs.567295	chr3	response to hypoxia // energy reserve metabolic process // calcium ion transport // signal transduction // signal transduction // epidermal growth factor receptor signaling pathway // activation of phospholipase C activity // blood coagulation // fibroblast growth factor receptor signaling pathway // post-embryonic development // platelet activation // endoplasmic reticulum calcium ion homeostasi…	nuclear inner membrane // nucleolus // endoplasmic reticulum // endoplasmic reticulum membrane // calcineurin complex // postsynaptic density // integral component of membrane // sarcoplasmic reticulum // platelet dense granule membrane // platelet dense tubular network // platelet dense tubular network membrane // nuclear envelope // cytoplasm // endoplasmic reticulum // endoplasmic reticulum me…	intracellular ligand-gated calcium channel activity // inositol 1,4,5-trisphosphate-sensitive calcium-release channel activity // inositol 1,4,5-trisphosphate-sensitive calcium-release channel activity // protein binding // calcium ion transmembrane transporter activity // phosphatidylinositol binding // ion channel activity // intracellular ligand-gated calcium channel activity // inositol 1,4,5…
TC04001171.hg.1	7.83599	7.88621	6.50502	5.87583	1.67068	NM_152995	NFXL1	NM_152995	RefSeq	Homo sapiens nuclear transcription factor, X-box binding-like 1 (NFXL1), transcript variant 1, mRNA.	Hs.646325	chr4	regulation of transcription, DNA-templated	nucleus // integral component of membrane // membrane // membrane	sequence-specific DNA binding transcription factor activity // zinc ion binding // metal ion binding
TC04000327.hg.1	6.9263	7.30033	5.87375	5.02594	1.66347	NM_025009	CEP135	NM_025009	RefSeq	Homo sapiens centrosomal protein 135kDa (CEP135), mRNA.	Hs.518767	chr4	G2/M transition of mitotic cell cycle // mitotic cell cycle // centriole replication // centriole-centriole cohesion // centriole replication // centriole-centriole cohesion	centrosome // centriole // cytosol // cytoplasm // centriole // cytoskeleton	protein binding // protein C-terminus binding
TC01001144.hg.1	11.6466	11.5866	9.94115	9.96661	1.66272	NM_001102663	NBPF16	NM_001102663	RefSeq	[retired]Homo sapiens neuroblastoma breakpoint family, member 16 (NBPF16), mRNA.	---	chr1	---	---	---
TC02001141.hg.1	5.96373	6.57496	4.75886	4.45693	1.66145	NM_001080539	CCDC150	NM_001080539	RefSeq	Homo sapiens coiled-coil domain containing 150 (CCDC150), mRNA.	Hs.132519	chr2	---	---	---
TC17001063.hg.1	8.82937	8.54175	6.88878	7.16471	1.65881	NM_001165966	PITPNM3	NM_001165966	RefSeq	Homo sapiens PITPNM family member 3 (PITPNM3), transcript variant 2, mRNA.	Hs.183983	chr17	phospholipid transport // phosphatidylinositol metabolic process // transport	intracellular // endomembrane system // integral component of membrane // membrane	calcium ion binding // protein binding // lipid binding // phosphatidylinositol transporter activity // receptor tyrosine kinase binding // metal ion binding
TC07002045.hg.1	9.43476	9.44891	7.89004	7.68289	1.65537	NM_170606	KMT2C	NM_170606	RefSeq	Homo sapiens lysine (K)-specific methyltransferase 2C (KMT2C), mRNA.	Hs.647120	chr7	transcription, DNA-templated // regulation of transcription, DNA-templated // intracellular signal transduction // histone H3-K4 methylation // chromatin modification // histone methylation // methylation // histone lysine methylation	nucleus // histone methyltransferase complex // nucleus	DNA binding // protein binding // zinc ion binding // histone methyltransferase activity (H3-K4 specific) // poly(A) RNA binding // methyltransferase activity // transferase activity // histone-lysine N-methyltransferase activity // metal ion binding
TC18000397.hg.1	8.26125	8.48145	7.18871	6.24591	1.65404	NM_005406	ROCK1	NM_005406	RefSeq	Homo sapiens Rho-associated, coiled-coil containing protein kinase 1 (ROCK1), mRNA.	Hs.306307	chr18	apical constriction // protein phosphorylation // apoptotic process // cellular component disassembly involved in execution phase of apoptosis // smooth muscle contraction // leukocyte cell-cell adhesion // signal transduction // Rho protein signal transduction // axon guidance // negative regulation of angiogenesis // membrane to membrane docking // actin cytoskeleton organization // regulation …	Golgi membrane // ruffle // centriole // cytosol // cytoskeleton // plasma membrane // lamellipodium // bleb // ruffle // cytoplasm // Golgi apparatus // cytoskeleton // plasma membrane // membrane // lamellipodium // cell projection	protein kinase activity // protein serine/threonine kinase activity // protein binding // ATP binding // Rho GTPase binding // metal ion binding // nucleotide binding // protein kinase activity // protein serine/threonine kinase activity // protein serine/threonine kinase activity // kinase activity // transferase activity // transferase activity, transferring phosphorus-containing groups
TC10000008.hg.1	9.32519	9.50419	7.95019	7.57416	1.65251	NM_012341	GTPBP4	NM_012341	RefSeq	Homo sapiens GTP binding protein 4 (GTPBP4), mRNA.	Hs.215766	chr10	regulation of cyclin-dependent protein serine/threonine kinase activity // osteoblast differentiation // GTP catabolic process // negative regulation of DNA replication // negative regulation of cell proliferation // negative regulation of cell-cell adhesion // negative regulation of cell migration // negative regulation of protein ubiquitination // negative regulation of collagen binding // ribo…	nucleus // nucleolus // cytoplasm // Golgi apparatus // membrane // nuclear membrane // perinuclear region of cytoplasm // nucleus // nucleolus	GTPase activity // protein binding // GTP binding // poly(A) RNA binding // nucleotide binding // GTP binding
TC0X001067.hg.1	10.2152	10.0893	8.44823	8.55246	1.65192	NM_031407	HUWE1	NM_031407	RefSeq	Homo sapiens HECT, UBA and WWE domain containing 1, E3 ubiquitin protein ligase (HUWE1), mRNA.	Hs.136905	chrX	protein polyubiquitination // base-excision repair // protein monoubiquitination // histone ubiquitination // cell differentiation // protein ubiquitination involved in ubiquitin-dependent protein catabolic process // DNA repair // cellular response to DNA damage stimulus // protein ubiquitination // protein ubiquitination involved in ubiquitin-dependent protein catabolic process // metabolic pro…	nucleus // nucleus // nucleolus // cytoplasm // extracellular vesicular exosome // nucleus // cytoplasm // membrane	DNA binding // ubiquitin-protein transferase activity // protein binding // ligase activity // poly(A) RNA binding // DNA binding // ubiquitin-protein transferase activity
TC08000701.hg.1	6.16768	6.82477	4.96424	4.72711	1.65055	NM_022045	MTBP	NM_022045	RefSeq	Homo sapiens MDM2 binding protein (MTBP), mRNA.	Hs.657656	chr8	cell cycle arrest // traversing start control point of mitotic cell cycle // negative regulation of cell proliferation // cell cycle // protein localization to kinetochore // mitotic spindle checkpoint	kinetochore // chromatin	---
TC10000340.hg.1	11.3605	11.2084	9.55821	9.71473	1.64798	NM_001077665	AGAP6	NM_001077665	RefSeq	Homo sapiens ArfGAP with GTPase domain, ankyrin repeat and PH domain 6 (AGAP6), mRNA.	Hs.536158	chr10	regulation of ARF GTPase activity // positive regulation of GTPase activity	---	ARF GTPase activator activity // zinc ion binding // GTPase activator activity // metal ion binding
TC01001014.hg.1	7.56174	7.87532	6.12601	6.01874	1.64615	NM_018420	SLC22A15	NM_018420	RefSeq	Homo sapiens solute carrier family 22, member 15 (SLC22A15), mRNA.	Hs.125482	chr1	ion transport // transmembrane transport // transport	integral component of membrane // membrane	transmembrane transporter activity
TC01002917.hg.1	5.37629	4.083	3.20728	2.96644	1.64278	NM_001256385	LRRC39	NM_001256385	RefSeq	Homo sapiens leucine rich repeat containing 39 (LRRC39), transcript variant 1, mRNA.	Hs.44277	chr1	---	---	---
TC15000827.hg.1	8.34653	8.42723	6.77095	6.71752	1.64265	NM_006738	AKAP13	NM_006738	RefSeq	Homo sapiens A kinase (PRKA) anchor protein 13 (AKAP13), transcript variant 1, mRNA.	Hs.459211 // Hs.710656	chr15	protein phosphorylation // protein phosphorylation // small GTPase mediated signal transduction // regulation of cardiac muscle hypertrophy // regulation of Rho GTPase activity // positive regulation of apoptotic process // regulation of protein kinase activity // neurotrophin TRK receptor signaling pathway // regulation of small GTPase mediated signal transduction // nuclear export // apoptotic …	nucleus // cytoplasm // cytosol // membrane // perinuclear region of cytoplasm // cytoplasm // membrane // membrane	cAMP-dependent protein kinase activity // signal transducer activity // Rho guanyl-nucleotide exchange factor activity // protein binding // Rho GTPase binding // protein complex scaffold // metal ion binding // protein kinase A binding // cAMP-dependent protein kinase activity // guanyl-nucleotide exchange factor activity // kinase activity
TC21000260.hg.1	8.05156	8.09254	6.38252	6.47955	1.64101	NM_006031	PCNT	NM_006031	RefSeq	Homo sapiens pericentrin (PCNT), mRNA.	Hs.474069	chr21	G2/M transition of mitotic cell cycle // microtubule cytoskeleton organization // mitotic cell cycle // in utero embryonic development // neuron migration // spindle organization // cerebellar cortex morphogenesis // olfactory bulb development // limb morphogenesis // multicellular organism growth // cilium assembly // negative regulation of apoptotic process // brain morphogenesis // neural prec…	cytoplasm // centrosome // centriole // cytosol // microtubule // centriolar satellite // intercellular bridge // cytoplasm // centrosome // centriole // microtubule organizing center // cytoskeleton // membrane	protein binding // calmodulin binding
TC15001245.hg.1	10.0247	9.9353	8.12797	8.5501	1.64095	NM_133639	RHOV	NM_133639	RefSeq	Homo sapiens ras homolog family member V (RHOV), mRNA.	Hs.447901	chr15	small GTPase mediated signal transduction // regulation of small GTPase mediated signal transduction // signal transduction // small GTPase mediated signal transduction	cytosol // plasma membrane // endosome membrane // intracellular // endosome // plasma membrane // membrane	protein binding // GTP binding // metal ion binding // nucleotide binding
TC17000597.hg.1	8.48104	8.40509	6.9526	6.6563	1.63862	NM_014834	LRRC37A	NM_014834	RefSeq	Homo sapiens leucine rich repeat containing 37A (LRRC37A), mRNA.	Hs.579108	chr17	---	integral component of membrane // membrane	---
TC14001097.hg.1	8.42511	8.63869	7.42496	6.36466	1.63709	NM_004713	NEMF	NM_004713	RefSeq	Homo sapiens nuclear export mediator factor (NEMF), mRNA.	Hs.655964	chr14	nuclear export	nucleus	---
TC02001195.hg.1	6.31432	6.41781	4.75011	4.70958	1.63622	NM_001114132	NBEAL1	NM_001114132	RefSeq	Homo sapiens neurobeachin-like 1 (NBEAL1), mRNA.	Hs.648846	chr2	---	---	---
TC10001699.hg.1	10.6829	10.6336	9.10715	8.9418	1.63381	NM_003750	EIF3A	NM_003750	RefSeq	Homo sapiens eukaryotic translation initiation factor 3, subunit A (EIF3A), mRNA.	Hs.523299	chr10	formation of translation preinitiation complex // formation of translation initiation complex // translation // translational initiation // translational initiation // regulation of translational initiation // gene expression // cellular protein metabolic process // formation of translation initiation complex // translation // translational initiation	nucleus // nucleolus // cytoplasm // cytoplasm // cytosol // eukaryotic translation initiation factor 3 complex // eukaryotic 43S preinitiation complex // eukaryotic 48S preinitiation complex // nucleus // cytoplasm // eukaryotic translation initiation factor 3 complex // membrane	translation initiation factor activity // translation initiation factor activity // structural molecule activity // protein binding // poly(A) RNA binding // translation initiation factor activity
TC08000570.hg.1	6.85706	6.74406	5.29581	5.05229	1.62651	NM_001142301	TMEM67	NM_001142301	RefSeq	Homo sapiens transmembrane protein 67 (TMEM67), transcript variant 2, mRNA.	Hs.116240	chr8	negative regulation of centrosome duplication // ER-associated ubiquitin-dependent protein catabolic process // cilium assembly // cilium morphogenesis // negative regulation of centrosome duplication // cell projection organization // cilium assembly	endoplasmic reticulum membrane // centrosome // integral component of membrane // cytoplasmic vesicle membrane // TCTN-B9D complex // ciliary membrane // cytoplasm // endoplasmic reticulum // endoplasmic reticulum membrane // cytoskeleton // plasma membrane // cilium // membrane // TCTN-B9D complex // cell projection	protein binding // filamin binding // unfolded protein binding
TC07003396.hg.1	9.55829	9.36527	7.75632	7.91507	1.62608	NM_001244580	TRRAP	NM_001244580	RefSeq	Homo sapiens transformation/transcription domain-associated protein (TRRAP), transcript variant 1, mRNA.	Hs.203952	chr7	chromatin organization // transcription, DNA-templated // regulation of transcription, DNA-templated // mitotic cell cycle checkpoint // histone acetylation // histone deubiquitination // histone H4 acetylation // histone H2A acetylation // chromatin modification // metabolic process	PCAF complex // Swr1 complex // nucleus // nucleoplasm // STAGA complex // transcription factor TFTC complex // NuA4 histone acetyltransferase complex // nucleus // transcription factor complex	transcription cofactor activity // transcription coactivator activity // protein binding // phosphotransferase activity, alcohol group as acceptor // transferase activity, transferring phosphorus-containing groups
TC14000463.hg.1	8.55965	8.50345	7.12481	6.68757	1.62536	NM_019589	YLPM1	NM_019589	RefSeq	Homo sapiens YLP motif containing 1 (YLPM1), mRNA.	Hs.531111	chr14	negative regulation of transcription from RNA polymerase II promoter // transcription, DNA-templated // regulation of telomere maintenance // regulation of transcription, DNA-templated // biological_process	nucleus // nuclear speck // nucleus // nucleolus // cytoplasm	RNA polymerase II core promoter proximal region sequence-specific DNA binding transcription factor activity involved in negative regulation of transcription // protein binding // poly(A) RNA binding
TC05001771.hg.1	7.0429	7.52135	6.0264	5.29512	1.62137	NM_007054	KIF3A	NM_007054	RefSeq	Homo sapiens kinesin family member 3A (KIF3A), mRNA.	Hs.43670	chr5	in utero embryonic development // kidney development // organelle organization // microtubule-based movement // smoothened signaling pathway // determination of left/right symmetry // heart development // blood coagulation // metabolic process // metabolic process // anterior/posterior pattern specification // antigen processing and presentation of exogenous peptide antigen via MHC class II // do…	centrosome // cytosol // spindle microtubule // synaptic vesicle // microtubule cytoskeleton // kinesin II complex // photoreceptor connecting cilium // neuron projection // extracellular vesicular exosome // primary cilium // cytoplasm // cytoskeleton // kinesin complex // microtubule // cilium // cell projection // primary cilium	protein binding // ATP binding // microtubule binding // plus-end-directed microtubule motor activity // spectrin binding // nucleotide binding // microtubule motor activity // protein complex binding
TC17000355.hg.1	7.1274	7.09625	5.85413	5.13244	1.61854	NM_024857	ATAD5	NM_024857	RefSeq	Homo sapiens ATPase family, AAA domain containing 5 (ATAD5), mRNA.	Hs.528902	chr17	cellular response to DNA damage stimulus // metabolic process	nucleus	ATP binding // nucleoside-triphosphatase activity // nucleotide binding
TC09001281.hg.1	7.69826	7.94259	6.42059	5.99709	1.61159	NM_001135953	GKAP1	NM_001135953	RefSeq	Homo sapiens G kinase anchoring protein 1 (GKAP1), transcript variant 2, mRNA.	Hs.522255	chr9	signal transduction // signal transduction // phosphorylation	Golgi apparatus // Golgi apparatus	kinase activity
TC18000272.hg.1	8.38292	8.7577	7.45378	6.46813	1.60935	NM_005131	THOC1	NM_005131	RefSeq	Homo sapiens THO complex 1 (THOC1), mRNA.	Hs.712543	chr18	regulation of DNA recombination // transcription, DNA-templated // RNA processing // mRNA processing // mRNA export from nucleus // mRNA export from nucleus // apoptotic process // signal transduction // RNA splicing // replication fork processing // regulation of DNA-templated transcription, elongation // positive regulation of DNA-templated transcription, elongation // viral mRNA export from ho…	transcription export complex // THO complex // THO complex part of transcription export complex // nucleus // nucleolus // cytoplasm // nuclear matrix // nuclear speck // intercellular bridge // nucleus // nucleus // nucleoplasm // cytoplasm	DNA binding // RNA binding // protein binding
TC14000248.hg.1	8.8745	8.95191	7.6881	6.9292	1.60456	NM_002687	PNN	NM_002687	RefSeq	Homo sapiens pinin, desmosome associated protein (PNN), mRNA.	Hs.409965	chr14	mRNA splicing, via spliceosome // transcription, DNA-templated // regulation of transcription, DNA-templated // cell adhesion // mRNA processing // RNA splicing	nucleus // nucleolus // cytoplasm // intermediate filament // plasma membrane // cell-cell junction // nuclear speck // desmosome // exon-exon junction complex // catalytic step 2 spliceosome // nucleus // spliceosomal complex // membrane // cell junction	DNA binding // structural molecule activity // poly(A) RNA binding
TC12001824.hg.1	7.05039	7.25947	5.93898	5.16766	1.60161	NM_001042399	CEP83	NM_001042399	RefSeq	Homo sapiens centrosomal protein 83kDa (CEP83), transcript variant 2, mRNA.	Hs.279209	chr12	cilium assembly // vesicle docking // protein localization to centrosome // cell projection organization	Golgi apparatus // centriole // ciliary transition fiber // cytoplasm // centriole // cytoskeleton	protein binding // molecular_function
TC02002214.hg.1	9.93594	9.7937	8.46046	8.06705	1.60107	NM_001037866	RGPD6	NM_001037866	RefSeq	Homo sapiens RANBP2-like and GRIP domain containing 6 (RGPD6), transcript variant 2, mRNA.	Hs.645445	chr2	protein targeting to Golgi // intracellular transport	cytoplasm	---
TC01002911.hg.1	7.07653	6.69001	5.23642	5.32962	1.60025	NM_001013660	FRRS1	NM_001013660	RefSeq	Homo sapiens ferric-chelate reductase 1 (FRRS1), mRNA.	Hs.454779	chr1	oxidation-reduction process	integral component of membrane // membrane	ferric-chelate reductase activity // metal ion binding // ferric-chelate reductase activity // oxidoreductase activity
TC01000703.hg.1	9.45336	9.35637	7.90398	7.70586	1.59994	NM_176877	INADL	NM_176877	RefSeq	Homo sapiens InaD-like (Drosophila) (INADL), mRNA.	Hs.478125	chr1	cell junction assembly // intracellular signal transduction // cell-cell junction organization // tight junction assembly	plasma membrane // tight junction // apical plasma membrane // protein complex // perinuclear region of cytoplasm // extracellular vesicular exosome // cytoplasm // plasma membrane // tight junction // membrane // cell junction // apical part of cell // perinuclear region of cytoplasm	protein binding
TC02002281.hg.1	9.36788	9.60081	8.1481	7.6244	1.59809	NM_017969	IWS1	NM_017969	RefSeq	Homo sapiens IWS1 homolog (S. cerevisiae) (IWS1), mRNA.	Hs.469879	chr2	transcription, DNA-templated // regulation of transcription, DNA-templated // mRNA processing // RNA splicing // regulation of mRNA export from nucleus // regulation of mRNA processing // mRNA transport // regulation of histone H4 acetylation // regulation of histone H3-K36 trimethylation // transport	nucleus // nucleolus // cytoplasm // nucleus	DNA binding // protein binding
TC13000176.hg.1	6.88261	7.39167	5.5904	5.48853	1.59768	NM_031431	COG3	NM_031431	RefSeq	Homo sapiens component of oligomeric golgi complex 3 (COG3), mRNA.	Hs.507948	chr13	protein glycosylation // intracellular protein transport // ER to Golgi vesicle-mediated transport // retrograde vesicle-mediated transport, Golgi to ER // intra-Golgi vesicle-mediated transport // protein localization to organelle // protein stabilization // transport // protein transport	nucleus // nucleolus // cytoplasm // Golgi apparatus // cis-Golgi network // plasma membrane // Golgi transport complex // Golgi cisterna membrane // Golgi apparatus // membrane	protein binding // protein transporter activity
TC03003320.hg.1	7.14445	7.43028	5.69023	5.69012	1.59719	NM_001005474	NFKBIZ	NM_001005474	RefSeq	Homo sapiens nuclear factor of kappa light polypeptide gene enhancer in B-cells inhibitor, zeta (NFKBIZ), transcript variant 2, mRNA.	Hs.319171	chr3	transcription, DNA-templated // regulation of transcription, DNA-templated // inflammatory response	nucleus	---
TC10001585.hg.1	8.33423	8.41632	6.73135	6.82662	1.59629	NM_015221	DNMBP	NM_015221	RefSeq	Homo sapiens dynamin binding protein (DNMBP), mRNA.	Hs.500771	chr10	regulation of Rho GTPase activity // intracellular signal transduction // positive regulation of Rho GTPase activity // regulation of Rho protein signal transduction // positive regulation of GTPase activity	Golgi stack // cytoskeleton // cell junction // synapse // cytoplasm // Golgi apparatus	Rho guanyl-nucleotide exchange factor activity // protein binding // guanyl-nucleotide exchange factor activity
TC12001798.hg.1	8.98227	8.83648	7.65879	6.97295	1.59351	NM_001001323	ATP2B1	NM_001001323	RefSeq	Homo sapiens ATPase, Ca++ transporting, plasma membrane 1 (ATP2B1), transcript variant 1, mRNA.	Hs.506276	chr12	transport // blood coagulation // metabolic process // ion transmembrane transport // transmembrane transport // calcium ion transmembrane transport // transport // ion transport // cation transport // calcium ion transport	plasma membrane // integral component of plasma membrane // extracellular vesicular exosome // plasma membrane // membrane // membrane // integral component of membrane	calcium-transporting ATPase activity // protein binding // calmodulin binding // ATP binding // metal ion binding // nucleotide binding // calcium-transporting ATPase activity // hydrolase activity // cation-transporting ATPase activity
TC09001204.hg.1	8.37171	7.96397	6.57796	6.57911	1.5893	NM_001135820	TMEM2	NM_001135820	RefSeq	Homo sapiens transmembrane protein 2 (TMEM2), transcript variant 2, mRNA.	Hs.494146	chr9	multicellular organismal development	integral component of membrane // extracellular vesicular exosome // membrane // integral component of membrane	---
TC12000846.hg.1	9.5536	9.6378	7.83254	8.18124	1.58881	NM_001093	ACACB	NM_001093	RefSeq	Homo sapiens acetyl-CoA carboxylase beta (ACACB), mRNA.	Hs.234898	chr12	acetyl-CoA metabolic process // energy reserve metabolic process // fatty acid biosynthetic process // vitamin metabolic process // water-soluble vitamin metabolic process // biotin metabolic process // carnitine shuttle // response to organic cyclic compound // positive regulation of cellular metabolic process // response to drug // cellular lipid metabolic process // small molecule metabolic pr…	mitochondrial outer membrane // cytosol // endomembrane system // mitochondrion // membrane	acetyl-CoA carboxylase activity // biotin carboxylase activity // protein binding // ATP binding // biotin binding // metal ion binding // nucleotide binding // catalytic activity // acetyl-CoA carboxylase activity // ligase activity
TC17_ctg5_hap1000010.hg.1	7.03134	7.78161	5.95242	5.68496	1.58779	NM_006178	NSF	NM_006178	RefSeq	Homo sapiens N-ethylmaleimide-sensitive factor (NSF), transcript variant 1, mRNA.	Hs.431279	chr17_ctg5_hap1	positive regulation of receptor recycling // ATP catabolic process // potassium ion transport // exocytosis // synaptic transmission // protein transport // plasma membrane fusion // transport // metabolic process	cytoplasm // lysosomal membrane // cytosol // plasma membrane // extracellular vesicular exosome // cytoplasm	protein binding // ATP binding // syntaxin-1 binding // PDZ domain binding // protein complex binding // ATPase activity, coupled // metal ion binding // nucleotide binding // hydrolase activity // nucleoside-triphosphatase activity // protein kinase binding // syntaxin binding
TC07001844.hg.1	8.35348	8.42819	7.01037	6.59602	1.58763	NM_001166135	RBM28	NM_001166135	RefSeq	Homo sapiens RNA binding motif protein 28 (RBM28), transcript variant 2, mRNA.	Hs.274263	chr7	mRNA processing // RNA splicing	spliceosomal complex // nucleolus // nucleus // nucleolus	nucleotide binding // poly(A) RNA binding // nucleic acid binding // RNA binding
TC01001423.hg.1	10.0711	9.88861	8.44736	8.33777	1.58731	NM_001014796	DDR2	NM_001014796	RefSeq	Homo sapiens discoidin domain receptor tyrosine kinase 2 (DDR2), transcript variant 1, mRNA.	Hs.275757 // Hs.593833	chr1	ossification // endochondral bone growth // cell adhesion // signal transduction // regulation of extracellular matrix disassembly // positive regulation of fibroblast migration // positive regulation of fibroblast migration // peptidyl-tyrosine phosphorylation // extracellular matrix organization // collagen fibril organization // regulation of bone mineralization // biomineral tissue developmen…	plasma membrane // integral component of plasma membrane // apical plasma membrane // extracellular vesicular exosome // plasma membrane // membrane // integral component of membrane	transmembrane receptor protein tyrosine kinase activity // protein binding // collagen binding // ATP binding // protein tyrosine kinase collagen receptor activity // nucleotide binding // protein kinase activity // protein tyrosine kinase activity // transmembrane receptor protein tyrosine kinase activity // transmembrane receptor protein tyrosine kinase activity // collagen binding // kinase ac…
TC09000047.hg.1	7.23358	7.46716	5.82138	5.70616	1.5866	NM_152896	UHRF2	NM_152896	RefSeq	Homo sapiens ubiquitin-like with PHD and ring finger domains 2, E3 ubiquitin protein ligase (UHRF2), transcript variant 1, mRNA.	Hs.493401	chr9	ubiquitin-dependent protein catabolic process // cell cycle // cell proliferation // protein ubiquitination // cell differentiation // regulation of cell cycle // protein autoubiquitination // positive regulation of cell cycle arrest // protein ubiquitination	nucleus // nuclear heterochromatin // nucleolus // nucleus // nuclear heterochromatin	DNA binding // ubiquitin-protein transferase activity // protein binding // zinc ion binding // ligase activity // histone binding // histone binding // metal ion binding
TC10001346.hg.1	6.84504	7.29937	5.67855	5.29358	1.58614	NM_001042417	RUFY2	NM_001042417	RefSeq	Homo sapiens RUN and FYVE domain containing 2 (RUFY2), transcript variant 2, mRNA.	Hs.653144	chr10	---	nucleus	metal ion binding
TC14000438.hg.1	9.24001	9.42831	8.11257	7.38684	1.58445	NM_021239	RBM25	NM_021239	RefSeq	Homo sapiens RNA binding motif protein 25 (RBM25), mRNA.	Hs.531106	chr14	regulation of alternative mRNA splicing, via spliceosome // mRNA processing // RNA splicing // regulation of apoptotic process	nucleus // spliceosomal complex // nucleolus // cytoplasm // nuclear speck // nucleus // spliceosomal complex // nuclear speck	nucleotide binding // mRNA binding // protein binding // poly(A) RNA binding // nucleic acid binding // RNA binding
TC02002666.hg.1	7.62399	7.9248	6.54628	5.83575	1.58338	NM_001162407	CLK1	NM_001162407	RefSeq	Homo sapiens CDC-like kinase 1 (CLK1), transcript variant 2, mRNA.	Hs.433732	chr2	cell proliferation // peptidyl-serine phosphorylation // peptidyl-threonine phosphorylation // peptidyl-tyrosine phosphorylation // regulation of RNA splicing // protein autophosphorylation // protein phosphorylation // phosphorylation	nucleus // cytoplasm	protein serine/threonine kinase activity // protein serine/threonine/tyrosine kinase activity // non-membrane spanning protein tyrosine kinase activity // ATP binding // nucleotide binding // protein kinase activity // protein serine/threonine kinase activity // protein serine/threonine kinase activity // protein tyrosine kinase activity // kinase activity // transferase activity // transferase a…
TC12002032.hg.1	8.37171	8.42626	6.9071	6.72445	1.58321	NM_001206999	CIT	NM_001206999	RefSeq	Homo sapiens citron rho-interacting serine/threonine kinase (CIT), transcript variant 1, mRNA.	Hs.119594	chr12	mitotic sister chromatid segregation // G2/M transition of mitotic cell cycle // cytokinesis // protein phosphorylation // Golgi organization // mitotic nuclear division // metaphase/anaphase transition of mitotic cell cycle // spermatogenesis // regulation of actin polymerization or depolymerization // dendrite development // intracellular signal transduction // generation of neurons // negative…	ruffle // vacuole // plasma membrane // actin cytoskeleton // Golgi cisterna // neuronal cell body // cytoplasm // membrane	protein serine/threonine kinase activity // small GTPase regulator activity // ATP binding // Rho GTPase binding // SH3 domain binding // PDZ domain binding // metal ion binding // nucleotide binding // protein kinase activity // protein serine/threonine kinase activity // kinase activity // transferase activity // transferase activity, transferring phosphorus-containing groups
TC15001441.hg.1	7.75811	7.72748	6.43238	5.88707	1.58307	NM_001174116	DMXL2	NM_001174116	RefSeq	Homo sapiens Dmx-like 2 (DMXL2), transcript variant 1, mRNA.	Hs.511386	chr15	---	extracellular space // synaptic vesicle // cell junction // synaptic vesicle membrane // membrane // cytoplasmic vesicle // synapse	Rab GTPase binding
TC19001269.hg.1	8.71637	9.09399	7.48446	7.16316	1.58138	NM_001011699	HAUS8	NM_001011699	RefSeq	Homo sapiens HAUS augmin-like complex, subunit 8 (HAUS8), transcript variant 2, mRNA.	Hs.404088	chr19	mitotic nuclear division // spindle assembly // centrosome organization // cell cycle // cell division	spindle pole // cytoplasm // centrosome // microtubule // HAUS complex // microtubule organizing center // spindle // cytoskeleton	molecular_function
TC03002161.hg.1	10.3451	10.3895	9.06451	8.50863	1.58074	NM_152617	RNF168	NM_152617	RefSeq	Homo sapiens ring finger protein 168, E3 ubiquitin protein ligase (RNF168), mRNA.	Hs.250648	chr3	double-strand break repair // ubiquitin-dependent protein catabolic process // cellular response to DNA damage stimulus // response to ionizing radiation // protein ubiquitination // histone H2A monoubiquitination // interstrand cross-link repair // histone H2A-K13 ubiquitination // histone H2A-K15 ubiquitination // isotype switching // positive regulation of DNA repair // negative regulation of …	ubiquitin ligase complex // nucleus // nucleolus // mitochondrion // site of double-strand break // nucleus	chromatin binding // ubiquitin-protein transferase activity // protein binding // zinc ion binding // ligase activity // nucleosome binding // histone binding // ubiquitin binding // K63-linked polyubiquitin binding // metal ion binding
TC10000483.hg.1	9.45607	9.37823	7.96914	7.70667	1.57924	NM_012330	KAT6B	NM_012330	RefSeq	Homo sapiens K(lysine) acetyltransferase 6B (KAT6B), transcript variant 1, mRNA.	Hs.35758	chr10	chromatin organization // nucleosome assembly // transcription, DNA-templated // regulation of transcription, DNA-templated // histone acetylation // histone H3 acetylation // negative regulation of transcription, DNA-templated // positive regulation of transcription, DNA-templated // nucleosome assembly // regulation of transcription, DNA-templated // chromatin modification // biological_process	nucleosome // nucleus // nucleus // nucleoplasm // MOZ/MORF histone acetyltransferase complex // nucleosome // nucleus // nucleus	DNA binding // histone acetyltransferase activity // protein binding // transcription factor binding // zinc ion binding // acetyltransferase activity // histone acetyltransferase activity // transferase activity // transferase activity, transferring acyl groups // transferase activity, transferring acyl groups other than amino-acyl groups // metal ion binding // DNA binding
TC09000143.hg.1	8.09938	8.20182	6.87962	6.2641	1.57874	NM_001244752	ANKRD18B	NM_001244752	RefSeq	Homo sapiens ankyrin repeat domain 18B (ANKRD18B), mRNA.	Hs.493710	chr9	---	---	---
TC17001743.hg.1	9.07888	9.31308	7.93118	7.30503	1.57787	NM_001005207	TRIM37	NM_001005207	RefSeq	Homo sapiens tripartite motif containing 37 (TRIM37), transcript variant 2, mRNA.	Hs.579079	chr17	negative regulation of NF-kappaB transcription factor activity // negative regulation of centriole replication // positive regulation of sequence-specific DNA binding transcription factor activity // positive regulation of NF-kappaB transcription factor activity // protein autoubiquitination // aggresome assembly // protein ubiquitination	cytoplasm // peroxisome // cytosol // aggresome // perinuclear region of cytoplasm // intracellular // cytoplasm // peroxisome	ubiquitin-protein transferase activity // tumor necrosis factor receptor binding // protein binding // zinc ion binding // ligase activity // ubiquitin protein ligase binding // protein homodimerization activity // metal ion binding
TC09000092.hg.1	7.58438	7.63436	6.3217	5.74504	1.576	NM_017925	DENND4C	NM_017925	RefSeq	Homo sapiens DENN/MADD domain containing 4C (DENND4C), transcript variant 1, mRNA.	Hs.249591	chr9	protein transport // regulation of Rab GTPase activity // cellular response to insulin stimulus // protein localization to plasma membrane // transport // positive regulation of Rab GTPase activity // positive regulation of GTPase activity	cytosol // plasma membrane // cytoplasmic vesicle membrane // insulin-responsive compartment // cytoplasm // cytosol // plasma membrane // membrane // cytoplasmic vesicle // retromer complex	Rab guanyl-nucleotide exchange factor activity // guanyl-nucleotide exchange factor activity
TC0X001182.hg.1	8.326	8.45325	7.09719	6.54437	1.56884	NM_153252	BRWD3	NM_153252	RefSeq	Homo sapiens bromodomain and WD repeat domain containing 3 (BRWD3), mRNA.	Hs.147027	chrX	cytoskeleton organization // regulation of cell shape	---	---
TC12000014.hg.1	9.36677	9.44037	8.01516	7.65645	1.56777	NM_178039	ERC1	NM_178039	RefSeq	Homo sapiens ELKS/RAB6-interacting/CAST family member 1 (ERC1), transcript variant delta, mRNA.	Hs.601216	chr12	regulation of transcription, DNA-templated // I-kappaB phosphorylation // multicellular organismal development // protein transport // retrograde transport, endosome to Golgi // positive regulation of NF-kappaB transcription factor activity // transport	Golgi membrane // cytoplasm // IkappaB kinase complex // presynaptic membrane // cytoplasm // Golgi apparatus // membrane	protein binding // Rab GTPase binding // leucine zipper domain binding
TC02002678.hg.1	6.67142	6.72496	5.23108	5.03111	1.5671	NM_001135745	ALS2	NM_001135745	RefSeq	Homo sapiens amyotrophic lateral sclerosis 2 (juvenile) (ALS2), transcript variant 2, mRNA.	Hs.471096	chr2	behavioral fear response // receptor recycling // response to oxidative stress // endosome organization // endosome organization // neuromuscular junction development // locomotory behavior // protein localization // cell death // vesicle organization // endosomal transport // regulation of Rab GTPase activity // regulation of Rac GTPase activity // regulation of Ran GTPase activity // positive r…	ruffle // early endosome // centrosome // cytosol // postsynaptic density // lamellipodium // dendrite // growth cone // vesicle // dendritic spine // protein complex // ruffle // cytoplasm // centrosome // lamellipodium	guanyl-nucleotide exchange factor activity // Ran guanyl-nucleotide exchange factor activity // protein binding // Rab guanyl-nucleotide exchange factor activity // Rab GTPase binding // Rab GTPase binding // Rac guanyl-nucleotide exchange factor activity // protein homodimerization activity // protein serine/threonine kinase activator activity // guanyl-nucleotide exchange factor activity // Rho…
TC02002859.hg.1	10.8498	11.0105	9.51458	9.21468	1.56548	NM_005381	NCL	NM_005381	RefSeq	Homo sapiens nucleolin (NCL), mRNA.	Hs.79110	chr2	angiogenesis // positive regulation of transcription of nuclear large rRNA transcript from RNA polymerase I promoter	nucleus // nucleoplasm // nucleolus // cell cortex // ribonucleoprotein complex // extracellular vesicular exosome // nucleus // nucleolus // nucleolus // cytoplasm // membrane // cytoplasmic ribonucleoprotein granule	nucleotide binding // RNA binding // protein binding // protein C-terminus binding // telomeric DNA binding // identical protein binding // poly(A) RNA binding // nucleic acid binding // DNA binding // RNA binding // RNA binding
TC0X001342.hg.1	8.97537	9.2529	7.92173	7.17614	1.5652	NM_001081550	THOC2	NM_001081550	RefSeq	Homo sapiens THO complex 2 (THOC2), mRNA.	Hs.149991	chrX	mRNA processing // mRNA export from nucleus // RNA splicing // poly(A)+ mRNA export from nucleus // viral mRNA export from host cell nucleus // transport // mRNA transport	transcription export complex // THO complex // THO complex part of transcription export complex // nuclear speck // nucleus	RNA binding // protein binding
TC17001391.hg.1	8.11769	7.96224	6.53671	6.41355	1.56483	NM_001001418	TBC1D3C	NM_001001418	RefSeq	Homo sapiens TBC1 domain family, member 3C (TBC1D3C), mRNA.	Hs.454716	chr17	positive regulation of Rab GTPase activity // regulation of Rab GTPase activity // positive regulation of GTPase activity	plasma membrane // membrane	Rab GTPase activator activity // GTPase activator activity
TC15001620.hg.1	7.18293	7.47666	5.93202	5.59859	1.56449	NM_006901	MYO9A	NM_006901	RefSeq	Homo sapiens myosin IXA (MYO9A), mRNA.	Hs.546268	chr15	small GTPase mediated signal transduction // visual perception // metabolic process // positive regulation of GTPase activity // regulation of small GTPase mediated signal transduction // signal transduction // intracellular signal transduction	cytosol // integral component of membrane // unconventional myosin complex // intracellular // membrane // myosin complex	motor activity // actin binding // GTPase activator activity // protein binding // ATP binding // metal ion binding // nucleotide binding
TC17000778.hg.1	9.30958	9.2426	7.77846	7.64522	1.56426	NM_138363	CEP95	NM_138363	RefSeq	Homo sapiens centrosomal protein 95kDa (CEP95), mRNA.	Hs.569713	chr17	---	spindle pole // cytoplasm // centrosome // spindle pole // centrosome // microtubule organizing center // cytoskeleton	---
TC02002203.hg.1	9.45599	9.34767	8.02168	7.65888	1.56156	NM_001037866	RGPD6	NM_001037866	RefSeq	Homo sapiens RANBP2-like and GRIP domain containing 6 (RGPD6), transcript variant 2, mRNA.	Hs.645445	chr2	protein targeting to Golgi // intracellular transport	cytoplasm	---
TC01000883.hg.1	7.31948	7.35977	5.72627	5.83042	1.56128	NM_021190	PTBP2	NM_021190	RefSeq	Homo sapiens polypyrimidine tract binding protein 2 (PTBP2), mRNA.	Hs.743449	chr1	mRNA splice site selection // negative regulation of RNA splicing // regulation of neural precursor cell proliferation // mRNA processing // RNA splicing	spliceosomal complex // nucleus	nucleotide binding // mRNA binding // poly(A) RNA binding // nucleic acid binding // RNA binding
TC14001484.hg.1	7.23524	7.01781	5.53301	5.59923	1.5604	NM_018036	ATG2B	NM_018036	RefSeq	Homo sapiens autophagy related 2B (ATG2B), mRNA.	Hs.168241	chr14	autophagic vacuole assembly // cellular response to nitrogen starvation // autophagic vacuole assembly // mitochondrion degradation // autophagy // cellular response to nitrogen starvation // nucleophagy	pre-autophagosomal structure // lipid particle // extrinsic component of membrane // pre-autophagosomal structure membrane // pre-autophagosomal structure // membrane // extrinsic component of membrane	---
TC07001486.hg.1	7.45636	8.15395	6.37836	6.11351	1.55922	NM_001145440	TYW1B	NM_001145440	RefSeq	Homo sapiens tRNA-yW synthesizing protein 1 homolog B (S. cerevisiae) (TYW1B), mRNA.	Hs.488614	chr7	tRNA processing // oxidation-reduction process // metabolic process	---	iron ion binding // FMN binding // oxidoreductase activity // lyase activity // 4 iron, 4 sulfur cluster binding // nucleotide binding // catalytic activity // metal ion binding // iron-sulfur cluster binding
TC02002212.hg.1	7.61851	7.83568	6.49613	5.84385	1.55711	NM_032494	ZC3H8	NM_032494	RefSeq	Homo sapiens zinc finger CCCH-type containing 8 (ZC3H8), mRNA.	Hs.418416	chr2	transcription, DNA-templated // apoptotic process // negative regulation of T cell differentiation in thymus // T cell homeostasis // negative regulation of transcription, DNA-templated // negative regulation of transcription, DNA-templated // response to antibiotic // positive regulation of thymocyte apoptotic process // regulation of transcription, DNA-templated	nucleus // nucleus	sequence-specific DNA binding transcription factor activity // sequence-specific DNA binding // poly(A) RNA binding // metal ion binding // RNA binding // sequence-specific DNA binding
TC06001895.hg.1	9.04038	9.00877	7.66971	7.27313	1.55315	NM_017934	PHIP	NM_017934	RefSeq	Homo sapiens pleckstrin homology domain interacting protein (PHIP), mRNA.	Hs.511817 // Hs.606356	chr6	regulation of protein phosphorylation // protein import into nucleus // cytoskeleton organization // positive regulation of cell proliferation // insulin receptor signaling pathway // positive regulation of peptidyl-threonine phosphorylation // regulation of cell morphogenesis // positive regulation of peptidyl-serine phosphorylation // regulation of growth // negative regulation of apoptotic pro…	nucleus // extracellular vesicular exosome // nucleus	insulin receptor binding // protein binding // lysine-acetylated histone binding // insulin receptor binding
TC01000253.hg.1	7.66838	7.92446	6.54781	5.94085	1.55209	NM_015207	OTUD3	NM_015207	RefSeq	Homo sapiens OTU deubiquitinase 3 (OTUD3), mRNA.	Hs.374987	chr1	proteolysis // protein K11-linked deubiquitination // protein K6-linked deubiquitination	---	ubiquitin-specific protease activity // peptidase activity // cysteine-type peptidase activity // hydrolase activity
TC18000070.hg.1	9.01273	9.11237	7.68735	7.33472	1.55152	NM_032142	CEP192	NM_032142	RefSeq	Homo sapiens centrosomal protein 192kDa (CEP192), mRNA.	Hs.100914	chr18	G2/M transition of mitotic cell cycle // mitotic cell cycle // negative regulation of phosphatase activity // spindle assembly // centrosome duplication // spindle assembly // centrosome duplication	cytoplasm // centrosome // centriole // cytosol // cytoplasm // centrosome // cytoskeleton // pericentriolar material	protein binding // phosphatase binding
TC12000572.hg.1	9.70584	9.51437	8.13196	7.98851	1.54987	NM_178169	RASSF3	NM_178169	RefSeq	Homo sapiens Ras association (RalGDS/AF-6) domain family member 3 (RASSF3), transcript variant 1, mRNA.	Hs.643605	chr12	signal transduction	cytoplasm // microtubule // plasma membrane // cytoplasm // cytoskeleton	protein binding // identical protein binding
TC01006306.hg.1	8.88043	8.97121	7.42319	7.33585	1.5463	NM_001037533	GON4L	NM_001037533	RefSeq	[retired]Homo sapiens gon-4-like (C. elegans) (GON4L), transcript variant 1, mRNA.	---	chr1	---	---	---
TC02002644.hg.1	5.87177	6.03871	4.46875	4.34948	1.54613	NM_024989	PGAP1	NM_024989	RefSeq	Homo sapiens post-GPI attachment to proteins 1 (PGAP1), mRNA.	Hs.229988	chr2	C-terminal protein lipidation // intracellular protein transport // sensory perception of sound // embryonic pattern specification // anterior/posterior axis specification // myo-inositol transport // attachment of GPI anchor to protein // forebrain regionalization // post-translational protein modification // cellular protein metabolic process // head development // nucleic acid phosphodiester b…	endoplasmic reticulum // endoplasmic reticulum membrane // integral component of membrane // endoplasmic reticulum // endoplasmic reticulum membrane // membrane	nuclease activity // phosphoric ester hydrolase activity // nuclease activity // hydrolase activity // hydrolase activity, acting on ester bonds // phosphoric ester hydrolase activity
TC08000712.hg.1	7.72482	7.77926	6.52567	5.89733	1.54053	NM_001145088	TBC1D31	NM_001145088	RefSeq	Homo sapiens TBC1 domain family, member 31 (TBC1D31), transcript variant 2, mRNA.	Hs.492716	chr8	positive regulation of Rab GTPase activity // regulation of Rab GTPase activity	centrosome	Rab GTPase activator activity
TC05001601.hg.1	5.3467	6.38059	4.4904	4.15779	1.53956	NM_001145678	KIAA0825	NM_001145678	RefSeq	Homo sapiens KIAA0825 (KIAA0825), transcript variant 1, mRNA.	Hs.425123	chr5	---	---	---
TC05003400.hg.1	9.93717	9.94881	8.64326	8.16517	1.53878	NM_014829	DDX46	NM_014829	RefSeq	Homo sapiens DEAD (Asp-Glu-Ala-Asp) box polypeptide 46 (DDX46), mRNA.	Hs.406549	chr5	ATP catabolic process // mRNA processing // RNA splicing // metabolic process	nucleus // nucleolus // Cajal body // nuclear speck // nucleus	ATP binding // ATP-dependent helicase activity // poly(A) RNA binding // nucleotide binding // nucleic acid binding // RNA binding // helicase activity // hydrolase activity
TC06000747.hg.1	6.69677	6.87947	5.49418	5.00562	1.53822	NM_004999	MYO6	NM_004999	RefSeq	Homo sapiens myosin VI (MYO6), mRNA.	Hs.149387	chr6	protein targeting // intracellular protein transport // endocytosis // endocytosis // synaptic transmission // synapse assembly // sensory perception of sound // locomotory behavior // metabolic process // metabolic process // metabolic process // glutamate secretion // dendrite development // actin filament-based movement // actin filament-based movement // DNA damage response, signal transducti…	ruffle // nucleus // nucleoplasm // cytoplasm // cytoplasm // lysosomal membrane // Golgi apparatus // cytosol // plasma membrane // microvillus // coated pit // cell cortex // cytoplasmic membrane-bounded vesicle // unconventional myosin complex // DNA-directed RNA polymerase II, holoenzyme // endocytic vesicle // axon // clathrin-coated vesicle membrane // filamentous actin // filamentous actin…	motor activity // actin binding // protein binding // calmodulin binding // calmodulin binding // ATP binding // ADP binding // actin filament binding // actin filament binding // minus-end directed microfilament motor activity // nucleotide binding // motor activity // actin binding // calmodulin binding // molecular_function
TC09000013.hg.1	8.37375	8.58759	7.05272	6.83559	1.53652	NM_003070	SMARCA2	NM_003070	RefSeq	Homo sapiens SWI/SNF related, matrix associated, actin dependent regulator of chromatin, subfamily a, member 2 (SMARCA2), transcript variant 1, mRNA.	Hs.298990	chr9	negative regulation of transcription from RNA polymerase II promoter // ATP catabolic process // chromatin remodeling // transcription, DNA-templated // regulation of transcription, DNA-templated // regulation of transcription from RNA polymerase II promoter // nervous system development // negative regulation of cell proliferation // negative regulation of cell growth // aortic smooth muscle cel…	nuclear chromatin // nucleus // nucleoplasm // nucleolus // SWI/SNF complex // intracellular membrane-bounded organelle // intermediate filament cytoskeleton // npBAF complex // nBAF complex // nucleus // npBAF complex // nBAF complex	RNA polymerase II transcription coactivator activity // transcription coactivator activity // helicase activity // protein binding // ATP binding // DNA-dependent ATPase activity // histone binding // transcription regulatory region DNA binding // nucleotide binding // nucleic acid binding // DNA binding // helicase activity // hydrolase activity // hydrolase activity, acting on acid anhydrides /…
TC01003903.hg.1	8.88437	8.94743	7.52806	7.23413	1.5348	NM_003607	CDC42BPA	NM_003607	RefSeq	Homo sapiens CDC42 binding protein kinase alpha (DMPK-like) (CDC42BPA), transcript variant B, mRNA.	Hs.35433	chr1	microtubule cytoskeleton organization // protein phosphorylation // nuclear migration // cell migration // actomyosin structure organization // actin cytoskeleton reorganization // intracellular signal transduction // regulation of catalytic activity // protein phosphorylation // protein phosphorylation // phosphorylation // actin cytoskeleton reorganization	cytoplasm // cell-cell junction // cell leading edge // actomyosin // extracellular vesicular exosome	magnesium ion binding // protein serine/threonine kinase activity // small GTPase regulator activity // protein binding // ATP binding // identical protein binding // nucleotide binding // protein kinase activity // protein serine/threonine kinase activity // protein serine/threonine kinase activity // ATP binding // kinase activity // transferase activity // transferase activity, transferring ph…
TC04001177.hg.1	6.40163	6.77701	5.16747	4.94433	1.53342	NM_015030	FRYL	NM_015030	RefSeq	Homo sapiens FRY-like (FRYL), mRNA.	Hs.595553	chr4	transcription, DNA-templated // regulation of transcription, DNA-templated	---	---
TC06002197.hg.1	6.52765	6.66527	5.21247	4.9173	1.53158	NM_001042683	SHPRH	NM_001042683	RefSeq	Homo sapiens SNF2 histone linker PHD RING helicase, E3 ubiquitin protein ligase (SHPRH), transcript variant 1, mRNA.	Hs.723297	chr6	protein polyubiquitination // DNA repair // nucleosome assembly // cellular response to DNA damage stimulus // protein ubiquitination // metabolic process	nucleosome // nucleus	DNA binding // helicase activity // ubiquitin-protein transferase activity // ATP binding // zinc ion binding // ligase activity // nucleotide binding // nucleic acid binding // hydrolase activity // metal ion binding
TC02000315.hg.1	9.04186	8.82284	7.41391	7.39092	1.52994	NM_003128	SPTBN1	NM_003128	RefSeq	Homo sapiens spectrin, beta, non-erythrocytic 1 (SPTBN1), transcript variant 1, mRNA.	Hs.503178 // Hs.705692	chr2	mitotic cytokinesis // plasma membrane organization // common-partner SMAD protein phosphorylation // SMAD protein import into nucleus // axon guidance // Golgi to plasma membrane protein transport // actin filament capping // membrane assembly // protein targeting to plasma membrane // protein targeting to plasma membrane	nucleolus // cytoplasm // cytosol // spectrin // spectrin-associated cytoskeleton // axolemma // M band // cuticular plate // protein complex // extracellular vesicular exosome // nucleus // cytoplasm // cytoskeleton // plasma membrane // spectrin // membrane // axolemma // cortical cytoskeleton	actin binding // structural constituent of cytoskeleton // protein binding // calmodulin binding // phospholipid binding // ankyrin binding // ankyrin binding // protein complex binding // poly(A) RNA binding // actin binding // structural constituent of cytoskeleton // structural constituent of cytoskeleton
TC22000793.hg.1	5.74827	6.13741	4.44955	4.38117	1.52748	NM_001013647	FAM227A	NM_001013647	RefSeq	Homo sapiens family with sequence similarity 227, member A (FAM227A), transcript variant 1, mRNA.	Hs.542707	chr22	---	---	---
TC16001357.hg.1	9.5695	9.57088	8.04834	8.03935	1.52635	NM_000135	FANCA	NM_000135	RefSeq	Homo sapiens Fanconi anemia, complementation group A (FANCA), transcript variant 1, mRNA.	Hs.744083	chr16	DNA repair // protein complex assembly // male meiosis // male gonad development // female gonad development // regulation of cell proliferation // DNA repair // cellular response to DNA damage stimulus	nucleus // nucleoplasm // nucleolus // cytoplasm // Fanconi anaemia nuclear complex // nucleus // nucleus // cytoplasm // cytoplasm	protein binding
TC15000311.hg.1	9.81325	9.64287	8.41618	7.98902	1.52546	NM_001080541	MGA	NM_001080541	RefSeq	Homo sapiens MGA, MAX dimerization protein (MGA), transcript variant 2, mRNA.	Hs.187569	chr15	transcription, DNA-templated // regulation of transcription, DNA-templated	transcription factor complex // MLL1 complex // nucleus	DNA binding // sequence-specific DNA binding transcription factor activity // protein dimerization activity
TC21000401.hg.1	7.49568	7.14462	5.95804	5.63344	1.52441	NM_013329	PAXBP1	NM_013329	RefSeq	Homo sapiens PAX3 and PAX7 binding protein 1 (PAXBP1), transcript variant 2, mRNA.	Hs.644004	chr21	transcription, DNA-templated // muscle organ development // regulation of satellite cell proliferation // positive regulation of histone methylation // positive regulation of transcription from RNA polymerase II promoter // positive regulation of myoblast proliferation // regulation of transcription, DNA-templated	nucleus // cytosol	DNA binding // sequence-specific DNA binding transcription factor activity // transcription factor binding
TC09001293.hg.1	7.20093	7.73811	6.1232	5.76766	1.52409	NM_001185059	ZCCHC6	NM_001185059	RefSeq	Homo sapiens zinc finger, CCHC domain containing 6 (ZCCHC6), transcript variant 2, mRNA.	Hs.597057	chr9	RNA 3'-end processing // histone mRNA catabolic process	---	zinc ion binding // poly(A) RNA binding // RNA uridylyltransferase activity // nucleic acid binding // transferase activity // nucleotidyltransferase activity // metal ion binding // RNA uridylyltransferase activity
TC02000660.hg.1	9.37467	9.20041	7.95314	7.58753	1.51721	NM_182588	RGPD4	NM_182588	RefSeq	Homo sapiens RANBP2-like and GRIP domain containing 4 (RGPD4), mRNA.	Hs.449164	chr2	protein targeting to Golgi // intracellular transport	---	---
TC01002320.hg.1	8.13729	8.06592	6.69629	6.47333	1.5168	NM_001198801	EIF4G3	NM_001198801	RefSeq	Homo sapiens eukaryotic translation initiation factor 4 gamma, 3 (EIF4G3), transcript variant 1, mRNA.	Hs.467084	chr1	positive regulation of protein phosphorylation // translational initiation // regulation of translational initiation // spermatogenesis // viral process // cytokine-mediated signaling pathway // positive regulation of translation // positive regulation of meiosis I // translation // regulation of translation	cytosol // eukaryotic translation initiation factor 4F complex	RNA cap binding // translation initiation factor activity // translation factor activity, nucleic acid binding // poly(A) RNA binding // RNA binding
TC05000721.hg.1	6.1325	6.22746	4.71647	4.612	1.51575	NM_001007189	IGIP	NM_001007189	RefSeq	Homo sapiens IgA-inducing protein (IGIP), mRNA.	Hs.696360	chr5	---	extracellular region	---
TC10001347.hg.1	7.04225	7.35221	5.8931	5.46987	1.51574	NM_001080449	DNA2	NM_001080449	RefSeq	Homo sapiens DNA replication helicase/nuclease 2 (DNA2), transcript variant 1, mRNA.	Hs.532446	chr10	DNA replication checkpoint // mitotic cell cycle // telomere maintenance via recombination // telomere maintenance // DNA double-strand break processing // DNA catabolic process, endonucleolytic // ATP catabolic process // ATP catabolic process // DNA replication // mitochondrial DNA replication // DNA strand elongation involved in DNA replication // base-excision repair // telomere maintenance v…	nucleus // nucleoplasm // gamma DNA polymerase complex // mitochondrial nucleoid // nucleus // mitochondrion	DNA binding // DNA helicase activity // helicase activity // nuclease activity // protein binding // ATP binding // ATPase activity // site-specific endodeoxyribonuclease activity, specific for altered base // 5'-flap endonuclease activity // 5'-3' DNA helicase activity // single-stranded DNA-dependent ATPase activity // metal ion binding // 4 iron, 4 sulfur cluster binding // nucleotide binding …
TC0X000619.hg.1	8.38304	8.82939	7.29902	6.88214	1.51563	NM_001166221	UTP14A	NM_001166221	RefSeq	Homo sapiens UTP14, U3 small nucleolar ribonucleoprotein, homolog A (yeast) (UTP14A), transcript variant 2, mRNA.	Hs.458598	chrX	rRNA processing // ribosome biogenesis	nucleolus // small-subunit processome // nucleus	protein binding // poly(A) RNA binding
TC02001402.hg.1	8.18916	8.49594	6.67977	6.97989	1.51272	NM_000751	CHRND	NM_000751	RefSeq	Homo sapiens cholinergic receptor, nicotinic, delta (muscle) (CHRND), transcript variant 1, mRNA.	Hs.156289	chr2	transport // cation transport // cation transport // muscle contraction // signal transduction // synaptic transmission // ion transmembrane transport // regulation of membrane potential // skeletal muscle tissue growth // musculoskeletal movement // neuromuscular process // transport // ion transport	plasma membrane // acetylcholine-gated channel complex // cell junction // postsynaptic membrane // plasma membrane // acetylcholine-gated channel complex // membrane // integral component of membrane // synapse // postsynaptic membrane	acetylcholine-activated cation-selective channel activity // acetylcholine binding // acetylcholine-activated cation-selective channel activity // ion channel activity // extracellular ligand-gated ion channel activity // ligand-gated ion channel activity
TC06000035.hg.1	8.09983	8.17558	6.72024	6.54216	1.50651	NM_003913	PRPF4B	NM_003913	RefSeq	Homo sapiens pre-mRNA processing factor 4B (PRPF4B), mRNA.	Hs.159014	chr6	mRNA splicing, via spliceosome // protein phosphorylation // RNA splicing // mRNA processing // protein phosphorylation // RNA splicing // phosphorylation	nucleus // chromosome // nucleolus // catalytic step 2 spliceosome // nucleus // spliceosomal complex	protein kinase activity // protein serine/threonine kinase activity // protein binding // ATP binding // poly(A) RNA binding // nucleotide binding // protein kinase activity // kinase activity // transferase activity // transferase activity, transferring phosphorus-containing groups
TC04000176.hg.1	7.41069	7.65322	6.22972	5.8215	1.50634	NM_013367	ANAPC4	NM_013367	RefSeq	Homo sapiens anaphase promoting complex subunit 4 (ANAPC4), transcript variant 2, mRNA.	Hs.152173	chr4	G2/M transition of mitotic cell cycle // mitotic anaphase // mitotic cell cycle // ubiquitin-dependent protein catabolic process // mitotic nuclear division // mitotic spindle assembly checkpoint // anaphase-promoting complex-dependent proteasomal ubiquitin-dependent protein catabolic process // negative regulation of ubiquitin-protein ligase activity involved in mitotic cell cycle // positive re…	nucleus // nucleoplasm // anaphase-promoting complex // cytosol // anaphase-promoting complex // anaphase-promoting complex	ubiquitin-protein transferase activity // protein binding // protein phosphatase binding
TC12001391.hg.1	8.50447	8.65966	7.26524	6.88879	1.50505	NM_001173463	KIF21A	NM_001173463	RefSeq	Homo sapiens kinesin family member 21A (KIF21A), transcript variant 3, mRNA.	Hs.374201	chr12	microtubule-based movement // metabolic process	cytoplasm // kinesin complex // microtubule // cytoskeleton	microtubule motor activity // protein binding // ATP binding // microtubule binding // nucleotide binding
TC15001357.hg.1	8.66435	8.99433	7.65332	6.99609	1.50463	NM_017672	TRPM7	NM_017672	RefSeq	Homo sapiens transient receptor potential cation channel, subfamily M, member 7 (TRPM7), mRNA.	Hs.512894	chr15	calcium-dependent cell-matrix adhesion // actomyosin structure organization // ion transmembrane transport // protein autophosphorylation // transmembrane transport // necroptotic process // calcium ion transmembrane transport // protein phosphorylation // transport // ion transport // calcium ion transport // cell death // programmed cell death // phosphorylation // transmembrane transport // ca…	ruffle // plasma membrane // integral component of membrane // plasma membrane // membrane	actin binding // protein serine/threonine kinase activity // calcium channel activity // ATP binding // myosin binding // metal ion binding // nucleotide binding // ion channel activity // kinase activity // transferase activity // transferase activity, transferring phosphorus-containing groups
TC21000450.hg.1	9.07993	8.95596	7.58266	7.44625	1.50349	NM_001136154	ERG	NM_001136154	RefSeq	Homo sapiens v-ets avian erythroblastosis virus E26 oncogene homolog (ERG), transcript variant 3, mRNA.	Hs.473819	chr21	regulation of transcription from RNA polymerase II promoter // transcription from RNA polymerase II promoter // protein phosphorylation // signal transduction // multicellular organismal development // cell proliferation // cell differentiation // transcription, DNA-templated // regulation of transcription, DNA-templated // regulation of transcription from RNA polymerase II promoter // transcript…	nucleus // cytoplasm // ribonucleoprotein complex // nucleus // nucleus // nucleus	sequence-specific DNA binding RNA polymerase II transcription factor activity // DNA binding // signal transducer activity // protein binding // sequence-specific DNA binding // sequence-specific DNA binding RNA polymerase II transcription factor activity // DNA binding // sequence-specific DNA binding transcription factor activity
TC10000403.hg.1	7.4196	7.62129	6.07468	5.96251	1.50185	NM_012207	HNRNPH3	NM_012207	RefSeq	Homo sapiens heterogeneous nuclear ribonucleoprotein H3 (2H9) (HNRNPH3), transcript variant 2H9, mRNA.	Hs.643472	chr10	mRNA splicing, via spliceosome // RNA processing // RNA splicing // epithelial cell differentiation // mRNA processing	nucleus // spliceosomal complex // spliceosomal complex // nucleolus // nucleus // nucleus // ribonucleoprotein complex // viral nucleocapsid	nucleotide binding // RNA binding // protein binding // poly(A) RNA binding // nucleic acid binding // RNA binding // RNA binding
TC02000672.hg.1	9.07747	8.94898	7.65564	7.37037	1.50022	NM_001037866	RGPD6	NM_001037866	RefSeq	Homo sapiens RANBP2-like and GRIP domain containing 6 (RGPD6), transcript variant 2, mRNA.	Hs.645445	chr2	protein targeting to Golgi // intracellular transport	cytoplasm	---
TC04001625.hg.1	6.71798	6.98728	5.62358	5.0956	1.49304	NM_138364	PRMT9	NM_138364	RefSeq	Homo sapiens protein arginine methyltransferase 9 (PRMT9), mRNA.	Hs.591692	chr4	protein methylation // methylation	cytoplasm	protein methyltransferase activity // methyltransferase activity // transferase activity
TC11000194.hg.1	7.71106	7.8306	6.53134	6.027	1.49166	NM_017944	USP47	NM_017944	RefSeq	Homo sapiens ubiquitin specific peptidase 47 (USP47), transcript variant 2, mRNA.	Hs.577256	chr11	base-excision repair // ubiquitin-dependent protein catabolic process // cellular response to DNA damage stimulus // negative regulation of G2/M transition of mitotic cell cycle // positive regulation of cell growth // cellular response to UV // monoubiquitinated protein deubiquitination // response to drug // negative regulation of apoptotic process // negative regulation of cysteine-type endope…	cytoplasm // SCF ubiquitin ligase complex // cytoplasm	ubiquitin-specific protease activity // protein binding // WD40-repeat domain binding // peptidase activity // cysteine-type peptidase activity // hydrolase activity // ubiquitinyl hydrolase activity
TC13000145.hg.1	7.21163	7.28062	6.0702	5.44264	1.48971	NM_001110798	NAA16	NM_001110798	RefSeq	Homo sapiens N(alpha)-acetyltransferase 16, NatA auxiliary subunit (NAA16), transcript variant 3, mRNA.	Hs.512914	chr13	N-terminal protein amino acid acetylation // N-terminal protein amino acid acetylation // negative regulation of apoptotic process // positive regulation of transcription, DNA-templated // protein stabilization	nucleus // transcription factor complex // cytoplasm // cytoplasm // NatA complex // extracellular vesicular exosome	peptide alpha-N-acetyltransferase activity // protein binding // acetyltransferase activity // ribosome binding // ribosome binding
TC01003996.hg.1	6.68581	6.5798	5.30713	4.98732	1.48558	NM_000081	LYST	NM_000081	RefSeq	Homo sapiens lysosomal trafficking regulator (LYST), transcript variant 1, mRNA.	Hs.532411	chr1	neutrophil mediated immunity // T cell mediated immunity // phospholipid metabolic process // microtubule-based process // lysosome organization // blood coagulation // leukocyte chemotaxis // melanosome organization // endosome to lysosome transport via multivesicular body sorting pathway // positive regulation of natural killer cell activation // secretion of lysosomal enzymes // mast cell secr…	cytosol // microtubule cytoskeleton // cytoplasm	protein binding
TC15001612.hg.1	7.22742	7.64885	6.35311	5.55548	1.48384	NM_001008224	UACA	NM_001008224	RefSeq	Homo sapiens uveal autoantigen with coiled-coil domains and ankyrin repeats (UACA), transcript variant 2, mRNA.	Hs.108049	chr15	intrinsic apoptotic signaling pathway in response to DNA damage // intrinsic apoptotic signaling pathway in response to oxidative stress // response to UV // positive regulation of protein import into nucleus // negative regulation of NF-kappaB import into nucleus // positive regulation of apoptotic process // positive regulation of cysteine-type endopeptidase activity involved in apoptotic proce…	extracellular region // nucleus // nuclear envelope // cytoplasm // mitochondrion // cytoskeleton // membrane // apoptosome // perinuclear region of cytoplasm // extracellular vesicular exosome // nucleus // cytoplasm // cytosol	protein binding // molecular_function
TC17_ctg5_hap1000015.hg.1	7.67147	7.89054	6.46516	6.12986	1.4835	NM_006178	NSF	NM_006178	RefSeq	Homo sapiens N-ethylmaleimide-sensitive factor (NSF), transcript variant 1, mRNA.	Hs.431279	chr17_ctg5_hap1	positive regulation of receptor recycling // ATP catabolic process // potassium ion transport // exocytosis // synaptic transmission // protein transport // plasma membrane fusion // transport // metabolic process	cytoplasm // lysosomal membrane // cytosol // plasma membrane // extracellular vesicular exosome // cytoplasm	protein binding // ATP binding // syntaxin-1 binding // PDZ domain binding // protein complex binding // ATPase activity, coupled // metal ion binding // nucleotide binding // hydrolase activity // nucleoside-triphosphatase activity // protein kinase binding // syntaxin binding
TC08001476.hg.1	8.96711	9.08365	7.58269	7.50167	1.4832	NM_015435	RNF19A	NM_015435	RefSeq	Homo sapiens ring finger protein 19A, RBR E3 ubiquitin protein ligase (RNF19A), transcript variant 2, mRNA.	Hs.292882	chr8	microtubule cytoskeleton organization // protein ubiquitination	cytoplasm // centrosome // integral component of membrane // microtubule organizing center // cytoskeleton // membrane	transcription factor binding // zinc ion binding // ligase activity // metal ion binding
TC09000874.hg.1	8.78672	8.54162	7.56178	6.80778	1.47939	NM_014878	KIAA0020	NM_014878	RefSeq	Homo sapiens KIAA0020 (KIAA0020), mRNA.	Hs.493309	chr9	---	nucleolus // endoplasmic reticulum // nucleus // nucleolus	poly(A) RNA binding // RNA binding
TC21000397.hg.1	7.96873	8.16353	6.51853	6.66112	1.47631	NM_014825	URB1	NM_014825	RefSeq	Homo sapiens URB1 ribosome biogenesis 1 homolog (S. cerevisiae) (URB1), mRNA.	Hs.473611	chr21	biological_process	nucleolus // nucleolus // nucleus // nucleolus	poly(A) RNA binding
TC02001649.hg.1	7.28013	7.23185	5.85532	5.70691	1.47487	NM_006277	ITSN2	NM_006277	RefSeq	Homo sapiens intersectin 2 (ITSN2), transcript variant 1, mRNA.	Hs.432562	chr2	endocytosis // positive regulation of signal transduction // regulation of Rho GTPase activity // positive regulation of Rho GTPase activity // regulation of Rho protein signal transduction	cytoplasm // extracellular vesicular exosome	SH3/SH2 adaptor activity // Rho guanyl-nucleotide exchange factor activity // calcium ion binding // protein binding // metal ion binding
TC14000884.hg.1	7.5882	7.85635	6.23941	6.25718	1.47398	NM_007110	TEP1	NM_007110	RefSeq	Homo sapiens telomerase-associated protein 1 (TEP1), mRNA.	Hs.508835	chr14	telomere maintenance via recombination // RNA-dependent DNA replication	chromosome, telomeric region // telomerase holoenzyme complex // cytoplasm // nuclear matrix // ribonucleoprotein complex // nucleus // chromosome // ribonucleoprotein complex	telomerase activity // RNA binding // ATP binding // nucleotide binding // RNA binding
TC14001424.hg.1	4.83841	6.12469	4.02741	3.98841	1.47364	NM_183387	EML5	NM_183387	RefSeq	Homo sapiens echinoderm microtubule associated protein like 5 (EML5), mRNA.	Hs.325846	chr14	metabolic process // biological_process	cytoplasm // microtubule // extracellular vesicular exosome // cytoskeleton	catalytic activity // molecular_function
TC07003313.hg.1	10.1639	10.0115	8.44311	8.78834	1.47196	NM_178238	PILRB	NM_178238	RefSeq	Homo sapiens paired immunoglobin-like type 2 receptor beta (PILRB), mRNA.	Hs.632314	chr7	transmembrane receptor protein tyrosine kinase signaling pathway // activation of transmembrane receptor protein tyrosine kinase activity	integral component of plasma membrane // membrane // integral component of membrane	protein binding
TC06002017.hg.1	6.59673	6.51699	5.2431	4.93778	1.46641	NM_002912	REV3L	NM_002912	RefSeq	Homo sapiens REV3-like, polymerase (DNA directed), zeta, catalytic subunit (REV3L), transcript variant 1, mRNA.	Hs.232021	chr6	DNA-dependent DNA replication // nucleotide-excision repair, DNA gap filling // translesion synthesis // nucleobase-containing compound metabolic process // DNA replication // DNA repair // nucleotide-excision repair, DNA gap filling // cellular response to DNA damage stimulus // translesion synthesis // DNA-dependent DNA replication // DNA repair	nucleus // chromosome // zeta DNA polymerase complex // nucleus // nucleus // chromosome // nucleoplasm	nucleotide binding // DNA binding // DNA-directed DNA polymerase activity // protein binding // 3'-5' exonuclease activity // metal ion binding // 4 iron, 4 sulfur cluster binding // nucleic acid binding // DNA-directed DNA polymerase activity // DNA-directed DNA polymerase activity // DNA-directed DNA polymerase activity // 3'-5' exonuclease activity // transferase activity // nucleotidyltransfe…
TC03001008.hg.1	7.03682	7.23523	5.83232	5.5072	1.46626	NM_001009921	VPS8	NM_001009921	RefSeq	Homo sapiens vacuolar protein sorting 8 homolog (S. cerevisiae) (VPS8), transcript variant 1, mRNA.	Hs.269263	chr3	---	---	zinc ion binding // metal ion binding
TC0X002301.hg.1	10.1895	10.5176	9.04516	8.73123	1.46538	NM_152582	CT45A2	NM_152582	RefSeq	Homo sapiens cancer/testis antigen family 45, member A2 (CT45A2), mRNA.	Hs.632281	chrX	---	---	---
TC01000462.hg.1	8.81668	8.49134	7.26872	7.11178	1.46376	NM_017629	AGO4	NM_017629	RefSeq	Homo sapiens argonaute RISC catalytic component 4 (AGO4), mRNA.	Hs.744858	chr1	mRNA catabolic process // epidermal growth factor receptor signaling pathway // Notch signaling pathway // fibroblast growth factor receptor signaling pathway // gene expression // negative regulation of translation involved in gene silencing by miRNA // Fc-epsilon receptor signaling pathway // innate immune response // neurotrophin TRK receptor signaling pathway // phosphatidylinositol-mediated …	cytoplasmic mRNA processing body // cytosol // RISC complex // micro-ribonucleoprotein complex // cytoplasm // membrane // ribonucleoprotein complex	protein binding // miRNA binding // nucleic acid binding // RNA binding
TC14001472.hg.1	8.53264	8.65298	7.2698	6.99257	1.46162	NM_001195573	DICER1	NM_001195573	RefSeq	Homo sapiens dicer 1, ribonuclease type III (DICER1), transcript variant 3, mRNA.	Hs.87889	chr14	negative regulation of transcription from RNA polymerase II promoter // angiogenesis // post-embryonic development // zygote asymmetric cell division // gene expression // negative regulation of Schwann cell proliferation // positive regulation of Schwann cell differentiation // stem cell maintenance // spinal cord motor neuron differentiation // nerve development // olfactory bulb interneuron di…	endoplasmic reticulum-Golgi intermediate compartment // cytosol // RISC complex // axon // dendrite // growth cone // cytoplasm	double-stranded RNA binding // helicase activity // ribonuclease III activity // protein binding // ATP binding // miRNA binding // metal ion binding // nucleotide binding // nucleic acid binding // RNA binding // nuclease activity // endonuclease activity // ribonuclease III activity // hydrolase activity // endoribonuclease activity, producing 5'-phosphomonoesters
TC04001176.hg.1	7.39554	7.81944	6.30919	5.98477	1.46051	NM_003215	TEC	NM_003215	RefSeq	Homo sapiens tec protein tyrosine kinase (TEC), mRNA.	Hs.479670	chr4	protein phosphorylation // integrin-mediated signaling pathway // regulation of platelet activation // peptidyl-tyrosine phosphorylation // peptidyl-tyrosine phosphorylation // peptidyl-tyrosine phosphorylation // intracellular signal transduction // Fc-epsilon receptor signaling pathway // tissue regeneration // innate immune response // B cell receptor signaling pathway // immune system process…	cytosol // cytoskeleton // plasma membrane // cytoplasm // cytoskeleton // membrane	non-membrane spanning protein tyrosine kinase activity // protein binding // ATP binding // lipid binding // metal ion binding // nucleotide binding // protein kinase activity // protein tyrosine kinase activity // non-membrane spanning protein tyrosine kinase activity // non-membrane spanning protein tyrosine kinase activity // kinase activity // transferase activity // transferase activity, tra…
TC06002071.hg.1	7.2239	7.29092	6.16962	5.42726	1.45897	NM_020755	SERINC1	NM_020755	RefSeq	Homo sapiens serine incorporator 1 (SERINC1), mRNA.	Hs.146668	chr6	phosphatidylserine metabolic process // sphingolipid metabolic process // phospholipid biosynthetic process // L-serine transport // positive regulation of transferase activity // lipid metabolic process // phosphatidylserine metabolic process // sphingolipid metabolic process // L-serine transport // positive regulation of transferase activity	endoplasmic reticulum membrane // plasma membrane // integral component of membrane // extracellular vesicular exosome // endoplasmic reticulum // endoplasmic reticulum membrane // plasma membrane // membrane	protein binding // L-serine transmembrane transporter activity // L-serine transmembrane transporter activity
TC01001675.hg.1	8.0262	8.26589	6.76524	6.61012	1.45836	NM_001167857	PPP1R12B	NM_001167857	RefSeq	Homo sapiens protein phosphatase 1, regulatory subunit 12B (PPP1R12B), transcript variant 5, mRNA.	Hs.444403	chr1	G2/M transition of mitotic cell cycle // mitotic cell cycle // regulation of muscle contraction // signal transduction // positive regulation of catalytic activity	nucleoplasm // cytoplasm // plasma membrane // actin cytoskeleton	enzyme activator activity
TC04001634.hg.1	7.41296	7.20047	5.73715	5.96634	1.45497	NM_001199282	LRBA	NM_001199282	RefSeq	Homo sapiens LPS-responsive vesicle trafficking, beach and anchor containing (LRBA), transcript variant 1, mRNA.	Hs.480938	chr4	biological_process	lysosome // endoplasmic reticulum // Golgi apparatus // plasma membrane // integral component of membrane // cytoplasmic membrane-bounded vesicle // cellular_component // membrane // membrane	molecular_function
TC05003426.hg.1	7.08719	7.21335	5.82998	5.56548	1.45254	NM_001164386	RAPGEF6	NM_001164386	RefSeq	Homo sapiens Rap guanine nucleotide exchange factor (GEF) 6 (RAPGEF6), transcript variant 1, mRNA.	Hs.483329	chr5	Ras protein signal transduction // regulation of GTPase activity // regulation of small GTPase mediated signal transduction // signal transduction // small GTPase mediated signal transduction // positive regulation of GTPase activity // positive regulation of GTPase activity	cytoplasm // plasma membrane // intracellular // plasma membrane // membrane	guanyl-nucleotide exchange factor activity // protein binding // Ras GTPase binding // GTP-dependent protein binding // guanyl-nucleotide exchange factor activity
TC07001147.hg.1	6.63544	6.66487	5.26616	5.1338	1.45018	NM_001135924	VWDE	NM_001135924	RefSeq	Homo sapiens von Willebrand factor D and EGF domains (VWDE), mRNA.	Hs.669526	chr7	---	extracellular region	calcium ion binding
TC15001296.hg.1	6.75141	7.40371	5.70874	5.54663	1.44987	NM_001160227	SPG11	NM_001160227	RefSeq	Homo sapiens spastic paraplegia 11 (autosomal recessive) (SPG11), transcript variant 2, mRNA.	Hs.656271 // Hs.683876	chr15	cell death	nucleolus // cytoplasm // lysosomal membrane // cytosol // plasma membrane // integral component of membrane // cytoplasmic vesicle // extracellular vesicular exosome // nucleus // cytoplasm // membrane	protein binding
TC17000447.hg.1	9.00665	9.06937	7.66531	7.51378	1.44846	NM_001166105	TADA2A	NM_001166105	RefSeq	Homo sapiens transcriptional adaptor 2A (TADA2A), transcript variant 3, mRNA.	Hs.500066	chr17	regulation of protein phosphorylation // chromatin organization // regulation of transcription, DNA-templated // transcription from RNA polymerase II promoter // mitotic nuclear division // regulation of histone deacetylation // regulation of protein stability // histone H3 acetylation // regulation of tubulin deacetylation // transcription, DNA-templated	PCAF complex // nucleus // Ada2/Gcn5/Ada3 transcription activator complex // chromosome // mitotic spindle // nucleus	DNA binding // chromatin binding // sequence-specific DNA binding transcription factor activity // transcription cofactor activity // histone acetyltransferase activity // zinc ion binding
TC10001329.hg.1	7.88462	8.01345	6.71723	6.28629	1.44728	NM_004241	JMJD1C	NM_004241	RefSeq	[retired]Homo sapiens jumonji domain containing 1C (JMJD1C), transcript variant 2, mRNA.	---	chr10	---	---	---
TC08001191.hg.1	9.05058	9.05339	7.62307	7.58868	1.44611	NM_001081640	PRKDC	NM_001081640	RefSeq	Homo sapiens protein kinase, DNA-activated, catalytic polypeptide (PRKDC), transcript variant 2, mRNA.	Hs.491682	chr8	telomere maintenance // somitogenesis // negative regulation of protein phosphorylation // B cell lineage commitment // pro-B cell differentiation // T cell lineage commitment // DNA repair // double-strand break repair // double-strand break repair via nonhomologous end joining // cellular protein modification process // brain development // heart development // intrinsic apoptotic signaling pat…	nucleus // nucleoplasm // transcription factor complex // nucleolus // cytosol // DNA-dependent protein kinase-DNA ligase 4 complex // nonhomologous end joining complex // nucleus // membrane	DNA binding // protein kinase activity // protein serine/threonine kinase activity // DNA-dependent protein kinase activity // protein binding // ATP binding // transcription factor binding // enzyme binding // poly(A) RNA binding // nucleotide binding // protein serine/threonine kinase activity // DNA-dependent protein kinase activity // kinase activity // transferase activity // transferase act…
TC01003344.hg.1	9.08209	9.11219	7.74289	7.5615	1.44494	NM_015590	GPATCH4	NM_015590	RefSeq	Homo sapiens G patch domain containing 4 (GPATCH4), transcript variant 1, mRNA.	Hs.193832	chr1	---	---	poly(A) RNA binding // nucleic acid binding
TC0X002340.hg.1	10.4807	10.5543	9.33163	8.82116	1.44106	NM_001017438	CT45A6	NM_001017438	RefSeq	Homo sapiens cancer/testis antigen family 45, member A6 (CT45A6), mRNA.	Hs.676560	chrX	---	---	---
TC17000699.hg.1	7.49998	7.21559	5.83511	6.00021	1.44013	NM_003647	DGKE	NM_003647	RefSeq	Homo sapiens diacylglycerol kinase, epsilon 64kDa (DGKE), mRNA.	Hs.239514	chr17	protein kinase C-activating G-protein coupled receptor signaling pathway // blood coagulation // phospholipid biosynthetic process // phosphorylation // platelet activation // intracellular signal transduction // metabolic process	cytoplasm // plasma membrane // membrane // integral component of membrane // cytoplasm // membrane	NAD+ kinase activity // diacylglycerol kinase activity // ATP binding // metal ion binding // nucleotide binding // diacylglycerol kinase activity // ATP binding // kinase activity // transferase activity
TC14000326.hg.1	9.65726	9.77695	8.82206	7.73507	1.43854	NM_001079521	KTN1	NM_001079521	RefSeq	Homo sapiens kinectin 1 (kinesin receptor) (KTN1), transcript variant 2, mRNA.	Hs.509414	chr14	microtubule-based movement // microtubule-based movement // protein transport	endoplasmic reticulum // endoplasmic reticulum membrane // integral component of plasma membrane // membrane // integral component of membrane // endoplasmic reticulum // endoplasmic reticulum membrane // membrane // membrane // integral component of membrane // integral component of endoplasmic reticulum membrane	kinesin binding // poly(A) RNA binding
TC17001540.hg.1	9.64837	9.73574	8.30168	8.20707	1.43767	NM_001991	EZH1	NM_001991	RefSeq	Homo sapiens enhancer of zeste 1 polycomb repressive complex 2 subunit (EZH1), mRNA.	Hs.194669	chr17	negative regulation of transcription from RNA polymerase II promoter // transcription, DNA-templated // anatomical structure morphogenesis // histone H3-K27 methylation // regulation of transcription, DNA-templated // chromatin modification // methylation // histone lysine methylation	nucleus // nucleolus // ESC/E(Z) complex // nucleus // ESC/E(Z) complex	chromatin binding // histone methyltransferase activity (H3-K27 specific) // chromatin binding // methyltransferase activity // transferase activity // histone-lysine N-methyltransferase activity
TC02000791.hg.1	8.87956	8.97194	7.60771	7.36978	1.43701	NM_020120	UGGT1	NM_020120	RefSeq	Homo sapiens UDP-glucose glycoprotein glucosyltransferase 1 (UGGT1), transcript variant 1, mRNA.	Hs.743306	chr2	protein folding // protein N-linked glycosylation via asparagine // post-translational protein modification // cellular protein metabolic process // 'de novo' posttranslational protein folding // UDP-glucosylation // protein glycosylation	endoplasmic reticulum // endoplasmic reticulum lumen // endoplasmic reticulum-Golgi intermediate compartment // extracellular vesicular exosome // endoplasmic reticulum // endoplasmic reticulum lumen // endoplasmic reticulum-Golgi intermediate compartment	UDP-glucose:glycoprotein glucosyltransferase activity // unfolded protein binding // UDP-glucose:glycoprotein glucosyltransferase activity // transferase activity // transferase activity, transferring glycosyl groups // unfolded protein binding
TC10001228.hg.1	10.301	10.1984	8.75187	8.87416	1.43669	NM_133446	AGAP4	NM_133446	RefSeq	Homo sapiens ArfGAP with GTPase domain, ankyrin repeat and PH domain 4 (AGAP4), transcript variant 2, mRNA.	Hs.656384	chr10	regulation of ARF GTPase activity // positive regulation of GTPase activity	---	ARF GTPase activator activity // zinc ion binding // GTPase activator activity // metal ion binding
TC05000168.hg.1	9.17582	9.28065	8.06294	7.52194	1.4358	NM_018034	WDR70	NM_018034	RefSeq	Homo sapiens WD repeat domain 70 (WDR70), mRNA.	Hs.213690	chr5	---	---	enzyme binding
TC09000627.hg.1	7.72222	7.53812	6.26028	6.13415	1.43296	NM_005294	GPR21	NM_005294	RefSeq	Homo sapiens G protein-coupled receptor 21 (GPR21), mRNA.	Hs.722039	chr9	G-protein coupled receptor signaling pathway // positive regulation of multicellular organism growth // glucose homeostasis // negative regulation of insulin receptor signaling pathway // signal transduction // G-protein coupled receptor signaling pathway	integral component of plasma membrane // plasma membrane // membrane // integral component of membrane	G-protein coupled receptor activity // signal transducer activity // G-protein coupled receptor activity
TC07001734.hg.1	8.97068	9.03229	7.8438	7.2963	1.43144	NM_019042	PUS7	NM_019042	RefSeq	Homo sapiens pseudouridylate synthase 7 (putative) (PUS7), mRNA.	Hs.520619	chr7	pseudouridine synthesis // tRNA processing // RNA modification	---	pseudouridine synthase activity // enzyme binding // poly(A) RNA binding // RNA binding // isomerase activity
TC11000173.hg.1	8.33437	8.32223	7.15444	6.63992	1.43112	NM_003442	ZNF143	NM_003442	RefSeq	Homo sapiens zinc finger protein 143 (ZNF143), transcript variant 1, mRNA.	Hs.523471	chr11	regulation of transcription from RNA polymerase II promoter // regulation of transcription from RNA polymerase III promoter // transcription from RNA polymerase II promoter // transcription from RNA polymerase III promoter // gene expression // transcription, DNA-templated // regulation of transcription, DNA-templated	nucleoplasm // nucleus	DNA binding // protein binding // metal ion binding // nucleic acid binding
TC06000581.hg.1	8.52135	8.44994	7.2412	6.8706	1.42975	NM_001184801	UBR2	NM_001184801	RefSeq	Homo sapiens ubiquitin protein ligase E3 component n-recognin 2 (UBR2), transcript variant 2, mRNA.	Hs.529925	chr6	chromatin silencing // ubiquitin-dependent protein catabolic process // male meiosis I // spermatogenesis // negative regulation of TOR signaling // histone H2A ubiquitination // cellular response to leucine // chromatin silencing // protein ubiquitination // protein catabolic process // histone H2A ubiquitination // metabolic process	ubiquitin ligase complex // chromatin // nucleus // nucleolus // plasma membrane // nucleus	ubiquitin-protein transferase activity // protein binding // zinc ion binding // ligase activity // leucine binding // metal ion binding
TC12001082.hg.1	8.35154	8.53899	7.00612	7.02524	1.42959	NM_001042603	KDM5A	NM_001042603	RefSeq	Homo sapiens lysine (K)-specific demethylase 5A (KDM5A), mRNA.	Hs.76272	chr12	transcription from RNA polymerase II promoter // multicellular organismal development // chromatin modification // positive regulation of transcription, DNA-templated // oxidation-reduction process // transcription, DNA-templated // regulation of transcription, DNA-templated	nucleus // nucleolus // cytoplasm // cyclin-dependent protein kinase activating kinase holoenzyme complex // intracellular // nucleus // nucleus	DNA binding // chromatin binding // sequence-specific DNA binding transcription factor activity // zinc ion binding // oxidoreductase activity, acting on paired donors, with incorporation or reduction of molecular oxygen, 2-oxoglutarate as one donor, and incorporation of one atom each of oxygen into both donors // DNA binding // oxidoreductase activity // metal ion binding // dioxygenase activity
TC03000070.hg.1	8.36473	8.51788	7.14742	6.87863	1.42829	NM_001145392	TSEN2	NM_001145392	RefSeq	Homo sapiens TSEN2 tRNA splicing endonuclease subunit (TSEN2), transcript variant 2, mRNA.	Hs.335550	chr3	tRNA splicing, via endonucleolytic cleavage and ligation // mRNA processing // RNA phosphodiester bond hydrolysis, endonucleolytic // tRNA splicing, via endonucleolytic cleavage and ligation // tRNA processing // nucleic acid phosphodiester bond hydrolysis // RNA phosphodiester bond hydrolysis	tRNA-intron endonuclease complex // nucleus // nucleolus // cytoplasm // centrosome // nucleus	tRNA-intron endonuclease activity // nucleic acid binding // lyase activity // nuclease activity // endonuclease activity
TC02002172.hg.1	9.31795	9.15938	7.984	7.63838	1.42748	NM_001144013	RGPD3	NM_001144013	RefSeq	Homo sapiens RANBP2-like and GRIP domain containing 3 (RGPD3), mRNA.	Hs.726367	chr2	protein targeting to Golgi // intracellular transport	cytoplasm	---
TC04000631.hg.1	6.64553	6.47463	5.26109	5.00624	1.42642	NM_145207	SPATA5	NM_145207	RefSeq	Homo sapiens spermatogenesis associated 5 (SPATA5), mRNA.	Hs.709648	chr4	multicellular organismal development // spermatogenesis // metabolic process // cell differentiation	cytoplasm // mitochondrion // cytoplasm	ATP binding // nucleoside-triphosphatase activity // nucleotide binding
TC03001699.hg.1	7.72402	7.77896	6.56811	6.08404	1.42542	NM_001023570	IQCB1	NM_001023570	RefSeq	Homo sapiens IQ motif containing B1 (IQCB1), transcript variant 1, mRNA.	Hs.604110	chr3	cilium assembly // photoreceptor cell maintenance // maintenance of organ identity // cilium assembly	photoreceptor outer segment // nucleus // nucleolus // cytoplasm // centrosome // microtubule cytoskeleton // photoreceptor connecting cilium // intercellular bridge // microtubule organizing center // cytoskeleton // photoreceptor connecting cilium	protein binding // calmodulin binding // enzyme binding // calmodulin binding
TC01002197.hg.1	8.92283	8.81094	7.30843	7.57869	1.42332	NM_004958	MTOR	NM_004958	RefSeq	Homo sapiens mechanistic target of rapamycin (serine/threonine kinase) (MTOR), mRNA.	Hs.338207	chr1	positive regulation of protein phosphorylation // positive regulation of endothelial cell proliferation // regulation of glycogen biosynthetic process // protein phosphorylation // protein phosphorylation // response to stress // signal transduction // epidermal growth factor receptor signaling pathway // germ cell development // response to nutrient // insulin receptor signaling pathway // fibro…	Golgi membrane // cytoplasm // mitochondrial outer membrane // lysosome // lysosomal membrane // endoplasmic reticulum membrane // cytosol // phosphatidylinositol 3-kinase complex // endomembrane system // membrane // PML body // TORC1 complex // TORC1 complex // TORC2 complex // mTOR-FKBP12-rapamycin complex // nucleus // cytoplasm // mitochondrion // lysosome // endoplasmic reticulum // Golgi a…	RNA polymerase III type 1 promoter DNA binding // RNA polymerase III type 2 promoter DNA binding // RNA polymerase III type 3 promoter DNA binding // TFIIIC-class transcription factor binding // protein serine/threonine kinase activity // protein serine/threonine kinase activity // protein binding // ATP binding // drug binding // kinase activity // kinase activity // protein domain specific bind…
TC10000876.hg.1	8.78626	8.46836	7.29695	7.11213	1.42277	NM_018117	WDR11	NM_018117	RefSeq	Homo sapiens WD repeat domain 11 (WDR11), mRNA.	Hs.144447	chr10	---	nucleus // cytoplasm // lysosomal membrane // cilium // integral component of membrane // cytoplasm // membrane // membrane	protein binding
TC02002244.hg.1	7.4993	7.03923	6.00132	5.69451	1.42135	NM_019044	CCDC93	NM_019044	RefSeq	Homo sapiens coiled-coil domain containing 93 (CCDC93), mRNA.	Hs.107845	chr2	---	---	---
TC02000668.hg.1	9.40125	9.30575	8.14584	7.7192	1.42098	NM_006267	RANBP2	NM_006267	RefSeq	Homo sapiens RAN binding protein 2 (RANBP2), mRNA.	Hs.199561	chr2	mitotic cell cycle // protein peptidyl-prolyl isomerization // carbohydrate metabolic process // protein folding // protein import into nucleus // mitotic nuclear envelope disassembly // hexose transport // regulation of glucose transport // glucose transport // viral process // protein sumoylation // protein sumoylation // cytokine-mediated signaling pathway // negative regulation of glucokinase…	nuclear pore // mitochondrion // cytosol // nuclear membrane // nuclear inclusion body // nuclear pore nuclear basket // nucleus // nuclear pore // nuclear pore // membrane // membrane // nuclear membrane	RNA binding // peptidyl-prolyl cis-trans isomerase activity // protein binding // zinc ion binding // Ran GTPase binding // ligase activity // metal ion binding // isomerase activity
TC16000576.hg.1	8.54594	8.35793	7.01858	7.0455	1.41989	NM_017990	PDPR	NM_017990	RefSeq	Homo sapiens pyruvate dehydrogenase phosphatase regulatory subunit (PDPR), mRNA.	Hs.744043	chr16	pyruvate metabolic process // glycine catabolic process // regulation of acetyl-CoA biosynthetic process from pyruvate // methylation // cellular metabolic process // small molecule metabolic process // oxidation-reduction process	cytoplasm // mitochondrial matrix // cytoplasm // mitochondrion // mitochondrial matrix	aminomethyltransferase activity // oxidoreductase activity
TC06000925.hg.1	7.97176	7.6054	6.69455	6.04284	1.41989	NM_002269	KPNA5	NM_002269	RefSeq	Homo sapiens karyopherin alpha 5 (importin alpha 6) (KPNA5), mRNA.	Hs.182971	chr6	NLS-bearing protein import into nucleus // cytokine-mediated signaling pathway // protein import into nucleus // transport // protein transport	nucleoplasm // cytoplasm // cytosol // nucleus // cytoplasm	protein binding // protein transporter activity
TC02001453.hg.1	8.43039	8.55284	7.27643	6.86776	1.41952	NM_001139490	TRAF3IP1	NM_001139490	RefSeq	Homo sapiens TNF receptor-associated factor 3 interacting protein 1 (TRAF3IP1), transcript variant 2, mRNA.	Hs.631898	chr2	---	cytoplasm // cytoskeleton // cilium // cell projection	protein binding // microtubule binding
TC12000881.hg.1	11.057	11.2033	9.87906	9.54462	1.41834	NM_002834	PTPN11	NM_002834	RefSeq	Homo sapiens protein tyrosine phosphatase, non-receptor type 11 (PTPN11), transcript variant 1, mRNA.	Hs.506852	chr12	DNA damage checkpoint // activation of MAPK activity // triglyceride metabolic process // epidermal growth factor receptor signaling pathway // axon guidance // brain development // heart development // blood coagulation // insulin receptor signaling pathway // fibroblast growth factor receptor signaling pathway // hormone-mediated signaling pathway // cytokine-mediated signaling pathway // T cel…	nucleus // cytoplasm // mitochondrion // cytosol // protein complex // cytoplasm // cytosol	phosphoprotein phosphatase activity // protein tyrosine phosphatase activity // protein tyrosine phosphatase activity // non-membrane spanning protein tyrosine phosphatase activity // non-membrane spanning protein tyrosine phosphatase activity // SH3/SH2 adaptor activity // insulin receptor binding // protein binding // protein domain specific binding // receptor tyrosine kinase binding // D1 dop…
TC04001355.hg.1	6.93949	6.90273	5.47763	5.52865	1.41798	NM_014991	WDFY3	NM_014991	RefSeq	Homo sapiens WD repeat and FYVE domain containing 3 (WDFY3), mRNA.	Hs.480116	chr4	positive regulation of macroautophagy // aggrephagy // metabolic process	nuclear envelope // cytoplasm // autophagic vacuole // autophagic vacuole // inclusion body // PML body // extrinsic component of membrane // Atg12-Atg5-Atg16 complex // membrane	beta-N-acetylglucosaminylglycopeptide beta-1,4-galactosyltransferase activity // protein binding // 1-phosphatidylinositol binding // metal ion binding
TC07000545.hg.1	5.20143	6.05947	4.41185	4.01519	1.41693	NM_005751	AKAP9	NM_005751	RefSeq	Homo sapiens A kinase (PRKA) anchor protein 9 (AKAP9), transcript variant 2, mRNA.	Hs.651221	chr7	G2/M transition of mitotic cell cycle // mitotic cell cycle // transport // signal transduction // synaptic transmission // signal transduction // phosphorylation	pericentriolar material // Golgi apparatus // centrosome // cytosol // cytoskeleton // voltage-gated potassium channel complex // intracellular membrane-bounded organelle // cytoplasm // Golgi apparatus // centrosome // microtubule organizing center // cytoskeleton	receptor binding // protein binding // protein complex scaffold // ion channel binding // protein complex scaffold // kinase activity
TC10000644.hg.1	7.53841	7.80601	6.94665	5.56837	1.4147	NM_016195	KIF20B	NM_016195	RefSeq	Homo sapiens kinesin family member 20B (KIF20B), transcript variant 2, mRNA.	Hs.240	chr10	mitotic M phase // ATP catabolic process // microtubule-based movement // cell cycle arrest // mitotic nuclear division // regulation of mitosis // cell cycle // regulation of mitosis // metabolic process // cell division	nucleus // nucleoplasm // nucleolus // cytoplasm // centrosome // spindle // microtubule // nucleus // cytoplasm // cytoskeleton	microtubule motor activity // ATP binding // microtubule binding // ATPase activity // WW domain binding // nucleotide binding
TC11001287.hg.1	9.29966	9.32939	7.93272	7.86915	1.41359	NM_005969	NAP1L4	NM_005969	RefSeq	Homo sapiens nucleosome assembly protein 1-like 4 (NAP1L4), mRNA.	Hs.731784	chr11	nucleosome assembly // nucleosome assembly	nucleus // cytoplasm	protein binding // poly(A) RNA binding // unfolded protein binding
TC14001105.hg.1	7.56604	8.27693	6.88421	6.13366	1.41255	NM_001197330	POLE2	NM_001197330	RefSeq	Homo sapiens polymerase (DNA directed), epsilon 2, accessory subunit (POLE2), transcript variant 2, mRNA.	Hs.162777	chr14	G1/S transition of mitotic cell cycle // mitotic cell cycle // telomere maintenance via recombination // telomere maintenance // DNA replication // DNA replication initiation // DNA repair // transcription-coupled nucleotide-excision repair // nucleotide-excision repair // nucleotide-excision repair, DNA gap filling // telomere maintenance via semi-conservative replication // DNA replication // D…	nucleus // nucleoplasm // nucleolus // epsilon DNA polymerase complex // intracellular membrane-bounded organelle // nucleus	DNA binding // DNA-directed DNA polymerase activity // DNA-directed DNA polymerase activity // transferase activity // nucleotidyltransferase activity
TC02002135.hg.1	7.56175	7.75996	6.36469	6.13348	1.41177	NM_001037872	REV1	NM_001037872	RefSeq	Homo sapiens REV1, polymerase (DNA directed) (REV1), transcript variant 2, mRNA.	Hs.443077	chr2	DNA replication // DNA-dependent DNA replication // DNA-dependent DNA replication // DNA repair // response to UV // error-prone translesion synthesis // DNA replication // DNA repair // cellular response to DNA damage stimulus // error-prone translesion synthesis	nucleoplasm // nucleus	magnesium ion binding // damaged DNA binding // DNA-directed DNA polymerase activity // protein binding // deoxycytidyl transferase activity // DNA binding // damaged DNA binding // DNA-directed DNA polymerase activity // transferase activity // nucleotidyltransferase activity // metal ion binding
TC10002932.hg.1	8.19462	7.96829	6.73678	6.60629	1.40992	NM_001033855	DCLRE1C	NM_001033855	RefSeq	Homo sapiens DNA cross-link repair 1C (DCLRE1C), transcript variant a, mRNA.	Hs.656065	chr10	telomere maintenance // DNA catabolic process, endonucleolytic // double-strand break repair // DNA recombination // response to ionizing radiation // B cell differentiation // nucleic acid phosphodiester bond hydrolysis // immune system process // DNA repair // cellular response to DNA damage stimulus // chromosome organization // nucleic acid phosphodiester bond hydrolysis // metabolic process	nucleus	single-stranded DNA endodeoxyribonuclease activity // 5'-3' exonuclease activity // nuclease activity // endonuclease activity // exonuclease activity // hydrolase activity
TC14001366.hg.1	6.52545	6.40115	5.20641	4.90233	1.40893	NM_152446	CEP128	NM_152446	RefSeq	Homo sapiens centrosomal protein 128kDa (CEP128), mRNA.	Hs.162889	chr14	---	spindle pole // cytoplasm // centriole // microtubule organizing center // spindle pole // cytoplasm // centriole // cytoskeleton	---
TC0X001103.hg.1	7.49084	6.98032	5.8033	5.85022	1.40882	NM_002547	OPHN1	NM_002547	RefSeq	Homo sapiens oligophrenin 1 (OPHN1), mRNA.	Hs.128824	chrX	substrate-dependent cell migration, cell extension // signal transduction // small GTPase mediated signal transduction // nervous system development // axon guidance // actin cytoskeleton organization // regulation of endocytosis // positive regulation of Rho GTPase activity // synaptic vesicle endocytosis // regulation of small GTPase mediated signal transduction // regulation of synaptic transm…	cytosol // actin cytoskeleton // cell junction // terminal bouton // dendritic spine // intracellular // cytoplasm // axon // dendrite // cell projection // synapse	actin binding // Rho GTPase activator activity // phospholipid binding // ionotropic glutamate receptor binding // GTPase activator activity // Rho GTPase activator activity
TC12001355.hg.1	8.26996	8.24653	7.14707	6.55282	1.4083	NM_001002259	CAPRIN2	NM_001002259	RefSeq	Homo sapiens caprin family member 2 (CAPRIN2), transcript variant 1, mRNA.	Hs.234355	chr12	negative regulation of translation // negative regulation of cell growth // positive regulation of protein binding // positive regulation of peptidyl-serine phosphorylation // positive regulation of transcription from RNA polymerase II promoter // positive regulation of dendrite morphogenesis // positive regulation of dendritic spine morphogenesis // positive regulation of canonical Wnt signaling…	nucleus // cytoplasm // mitochondrion // centrosome // receptor complex // cytoplasm // mitochondrion	RNA binding // receptor binding // protein binding
TC11000406.hg.1	8.99493	8.99087	7.47277	7.70473	1.40415	NM_001135943	MADD	NM_001135943	RefSeq	Homo sapiens MAP-kinase activating death domain (MADD), transcript variant 9, mRNA.	Hs.82548	chr11	activation of MAPK activity // cell surface receptor signaling pathway // regulation of Rab GTPase activity // regulation of Rab GTPase activity // regulation of Rab protein signal transduction // regulation of apoptotic process // regulation of cell cycle // execution phase of apoptosis // regulation of extrinsic apoptotic signaling pathway via death domain receptors // negative regulation of ap…	cytoplasm // plasma membrane // integral component of membrane // cytoplasm // plasma membrane // membrane	death receptor binding // protein binding // Rab guanyl-nucleotide exchange factor activity // Rab guanyl-nucleotide exchange factor activity // protein kinase activator activity // guanyl-nucleotide exchange factor activity
TC09000323.hg.1	7.50153	7.6489	6.4701	5.87984	1.40025	NM_153267	MAMDC2	NM_153267	RefSeq	Homo sapiens MAM domain containing 2 (MAMDC2), mRNA.	Hs.547172	chr9	peptide cross-linking via chondroitin 4-sulfate glycosaminoglycan	interstitial matrix // endoplasmic reticulum // membrane // extracellular region // proteinaceous extracellular matrix // extracellular matrix	glycosaminoglycan binding
TC17001703.hg.1	7.66712	7.28649	6.08886	6.06609	1.39933	NM_017643	MBTD1	NM_017643	RefSeq	Homo sapiens mbt domain containing 1 (MBTD1), mRNA.	Hs.656803	chr17	transcription, DNA-templated // regulation of transcription, DNA-templated // chromatin modification // embryonic skeletal system development	nucleus	zinc ion binding // metal ion binding
TC03003342.hg.1	7.2779	7.19536	6.07315	5.60581	1.39715	NM_153240	NPHP3	NM_153240	RefSeq	Homo sapiens nephronophthisis 3 (adolescent) (NPHP3), mRNA.	Hs.511991	chr3	kidney development // heart looping // atrial septum development // lipid metabolic process // establishment or maintenance of cell polarity // determination of left/right symmetry // Wnt signaling pathway // extracellular matrix organization // lung development // regulation of cAMP metabolic process // determination of pancreatic left/right asymmetry // photoreceptor cell maintenance // mainten…	cilium // primary cilium // cilium // cell projection	protein binding
TC17000325.hg.1	10.3303	9.86461	8.62533	8.77548	1.39708	NM_003170	SUPT6H	NM_003170	RefSeq	Homo sapiens suppressor of Ty 6 homolog (S. cerevisiae) (SUPT6H), mRNA.	Hs.250429	chr17	chromatin remodeling // transcription, DNA-templated // regulation of transcription, DNA-templated // mRNA processing // RNA splicing // regulation of mRNA export from nucleus // viral process // positive regulation of transcription elongation from RNA polymerase II promoter // regulation of isotype switching // regulation of mRNA processing // mRNA transport // regulation of muscle cell differen…	nucleus // nucleus	DNA binding // sequence-specific DNA binding transcription factor activity // protein binding // hydrolase activity, acting on ester bonds // histone binding // poly(A) RNA binding // nucleic acid binding // RNA binding
TC07000679.hg.1	9.6393	9.57756	8.4286	7.99633	1.39597	NM_018682	KMT2E	NM_018682	RefSeq	Homo sapiens lysine (K)-specific methyltransferase 2E (KMT2E), transcript variant 2, mRNA.	Hs.592262	chr7	neutrophil mediated immunity // DNA methylation // transcription, DNA-templated // cell cycle arrest // erythrocyte differentiation // positive regulation of granulocyte differentiation // neutrophil activation // positive regulation of transcription, DNA-templated // retinoic acid receptor signaling pathway // histone H3-K4 methylation // cellular response to retinoic acid // neutrophil mediated…	cytoplasm // plasma membrane // nuclear speck // MLL5-L complex // nucleus // membrane	transcription coactivator activity // protein binding // zinc ion binding // enzyme binding // histone methyltransferase activity (H3-K4 specific) // methyltransferase activity // transferase activity // histone-lysine N-methyltransferase activity // metal ion binding
TC19001079.hg.1	8.86504	9.16788	7.67021	7.57277	1.39497	NM_014649	SAFB2	NM_014649	RefSeq	Homo sapiens scaffold attachment factor B2 (SAFB2), mRNA.	Hs.655392	chr19	transcription, DNA-templated // regulation of transcription, DNA-templated	nucleus // nucleolus // cytoplasm // intracellular membrane-bounded organelle // nucleus	nucleotide binding // DNA binding // protein binding // identical protein binding // poly(A) RNA binding // nucleic acid binding // RNA binding
TC01002293.hg.1	8.85481	8.66869	7.29867	7.43691	1.39396	NM_020765	UBR4	NM_020765	RefSeq	Homo sapiens ubiquitin protein ligase E3 component n-recognin 4 (UBR4), mRNA.	Hs.148078 // Hs.649405	chr1	viral process // protein ubiquitination involved in ubiquitin-dependent protein catabolic process // protein ubiquitination // metabolic process	nucleus // nucleolus // cytoplasm // centrosome // integral component of membrane // nucleus // cytoplasm // cytoskeleton // membrane // membrane	ubiquitin-protein transferase activity // protein binding // calmodulin binding // zinc ion binding // ligase activity // ubiquitin-protein transferase activity // metal ion binding
TC01001202.hg.1	8.27377	8.27808	6.93524	6.8301	1.39325	NM_144618	GABPB2	NM_144618	RefSeq	Homo sapiens GA binding protein transcription factor, beta subunit 2 (GABPB2), mRNA.	Hs.654699	chr1	transcription, DNA-templated // positive regulation of transcription from RNA polymerase II promoter // regulation of transcription, DNA-templated	nucleus // nucleus	protein homodimerization activity // transcription regulatory region DNA binding // protein heterodimerization activity
TC17001536.hg.1	9.70388	9.75455	8.52136	8.15325	1.39191	NM_001256014	PSMC3IP	NM_001256014	RefSeq	Homo sapiens PSMC3 interacting protein (PSMC3IP), transcript variant 3, mRNA.	Hs.383019	chr17	DNA recombination // meiotic nuclear division // regulation of RNA biosynthetic process	nucleus // cellular_component	DNA binding // ligand-dependent nuclear receptor transcription coactivator activity
TC06001742.hg.1	8.78465	8.72385	7.13257	7.59225	1.39184	NM_001168370	CUL7	NM_001168370	RefSeq	Homo sapiens cullin 7 (CUL7), transcript variant 1, mRNA.	Hs.520136	chr6	vasculogenesis // proteolysis // ubiquitin-dependent protein catabolic process // activation of signaling protein activity involved in unfolded protein response // Golgi organization // viral process // protein ubiquitination // endoplasmic reticulum unfolded protein response // cellular protein metabolic process // positive regulation of dendrite morphogenesis // positive regulation of dendrite …	nucleus // anaphase-promoting complex // nucleolus // cytoplasm // Golgi apparatus // cytosol // Cul7-RING ubiquitin ligase complex // perinuclear region of cytoplasm // cytoplasm // Golgi apparatus // centrosome // cullin-RING ubiquitin ligase complex // Cul7-RING ubiquitin ligase complex // perinuclear region of cytoplasm // 3M complex	protein binding // ubiquitin protein ligase binding
TC05000919.hg.1	10.5833	10.7615	9.41825	9.14436	1.39112	NM_002887	RARS	NM_002887	RefSeq	Homo sapiens arginyl-tRNA synthetase (RARS), mRNA.	Hs.654907	chr5	tRNA aminoacylation for protein translation // arginyl-tRNA aminoacylation // gene expression // translation // tRNA aminoacylation for protein translation // arginyl-tRNA aminoacylation	nucleus // nucleolus // cytoplasm // mitochondrion // cytosol // aminoacyl-tRNA synthetase multienzyme complex // extracellular vesicular exosome // cytoplasm // cytoplasm // membrane	tRNA binding // arginine-tRNA ligase activity // protein binding // ATP binding // arginine binding // nucleotide binding // aminoacyl-tRNA ligase activity // arginine-tRNA ligase activity // ligase activity
TC07000636.hg.1	9.32173	9.2606	7.86056	7.9413	1.39024	NM_001128852	SRRT	NM_001128852	RefSeq	Homo sapiens serrate, RNA effector molecule (SRRT), transcript variant 3, mRNA.	Hs.111801	chr7	transcription, DNA-templated // regulation of transcription, DNA-templated // cell proliferation // primary miRNA processing // response to arsenic-containing substance // neuronal stem cell maintenance // regulation of transcription, DNA-templated // cell proliferation // gene silencing by RNA // primary miRNA processing // neuronal stem cell maintenance	nucleoplasm // cytoplasm // nucleus // nucleoplasm // cytoplasm	DNA binding // protein binding // poly(A) RNA binding // DNA binding
TC17001830.hg.1	4.38727	5.65057	3.77042	3.49056	1.38843	NM_018672	ABCA5	NM_018672	RefSeq	Homo sapiens ATP-binding cassette, sub-family A (ABC1), member 5 (ABCA5), transcript variant 1, mRNA.	Hs.731824	chr17	ATP catabolic process // negative regulation of macrophage derived foam cell differentiation // cholesterol efflux // high-density lipoprotein particle remodeling // reverse cholesterol transport // transport // metabolic process // negative regulation of macrophage derived foam cell differentiation // cholesterol efflux // high-density lipoprotein particle remodeling	Golgi membrane // lysosome // lysosomal membrane // late endosome // integral component of membrane // late endosome membrane // lysosome // endosome // late endosome // Golgi apparatus // membrane	ATP binding // ATPase activity // nucleotide binding // nucleoside-triphosphatase activity
TC0X002338.hg.1	10.0168	10.1586	8.91423	8.48704	1.38706	NM_001017436	CT45A4	NM_001017436	RefSeq	Homo sapiens cancer/testis antigen family 45, member A4 (CT45A4), mRNA.	Hs.568346	chrX	---	---	---
TC20000805.hg.1	9.16475	9.1463	7.90599	7.63101	1.38703	NM_001242599	RBM39	NM_001242599	RefSeq	Homo sapiens RNA binding motif protein 39 (RBM39), transcript variant 3, mRNA.	Hs.282901	chr20	transcription, DNA-templated // regulation of transcription, DNA-templated // RNA processing // mRNA processing // RNA splicing	nucleus // nucleoplasm // nucleolus // microtubule organizing center // microtubule cytoskeleton // nuclear speck // nucleus	nucleotide binding // protein binding // poly(A) RNA binding // nucleic acid binding // RNA binding
TC22000232.hg.1	8.58398	8.28561	7.03803	7.05757	1.38699	NM_001007188	DEPDC5	NM_001007188	RefSeq	Homo sapiens DEP domain containing 5 (DEPDC5), transcript variant 2, mRNA.	Hs.435022	chr22	intracellular signal transduction // positive regulation of GTPase activity	lysosomal membrane // cytosol // perinuclear region of cytoplasm // cytoplasm // cytosol // perinuclear region of cytoplasm	GTPase activator activity
TC21000351.hg.1	7.45401	7.37262	6.19717	5.85654	1.38645	NM_015565	LTN1	NM_015565	RefSeq	Homo sapiens listerin E3 ubiquitin protein ligase 1 (LTN1), mRNA.	Hs.288773	chr21	protein autoubiquitination // protein ubiquitination	---	ubiquitin-protein transferase activity // protein binding // zinc ion binding // ligase activity // metal ion binding
TC01001513.hg.1	8.03288	8.25748	6.95531	6.56247	1.38629	NM_014458	KLHL20	NM_014458	RefSeq	Homo sapiens kelch-like family member 20 (KLHL20), mRNA.	Hs.495035	chr1	cytoskeleton organization // protein ubiquitination // protein ubiquitination // response to interferon-alpha // negative regulation of apoptotic process // proteasome-mediated ubiquitin-dependent protein catabolic process // transport // Golgi to endosome transport // protein transport // protein K33-linked ubiquitination	cytoplasm // Golgi apparatus // actin cytoskeleton // PML body // Cul3-RING ubiquitin ligase complex // perinuclear region of cytoplasm // nucleus // cytoplasm // Golgi apparatus // trans-Golgi network // axon // dendrite // cell projection	actin binding // ubiquitin-protein transferase activity // protein binding // interferon-gamma binding
TC14000348.hg.1	6.8962	7.12614	5.79664	5.45369	1.386	NM_002892	ARID4A	NM_002892	RefSeq	Homo sapiens AT rich interactive domain 4A (RBP1-like) (ARID4A), transcript variant 1, mRNA.	Hs.161000	chr14	regulation of gene expression by genetic imprinting // transcription from RNA polymerase II promoter // histone H4-K20 trimethylation // histone H3-K9 trimethylation // negative regulation of transcription, DNA-templated // erythrocyte development // histone H3-K4 trimethylation // transcription, DNA-templated // regulation of transcription, DNA-templated	nucleus // transcriptional repressor complex // intracellular // nucleus // nucleus	DNA binding // sequence-specific DNA binding transcription factor activity // DNA binding
TC02001738.hg.1	7.47592	7.606	6.18521	6.13813	1.37929	NM_019024	HEATR5B	NM_019024	RefSeq	Homo sapiens HEAT repeat containing 5B (HEATR5B), mRNA.	Hs.744084	chr2	---	extracellular vesicular exosome // membrane	---
TC13000484.hg.1	7.44509	7.51832	6.22962	5.97722	1.37828	NM_005932	MIPEP	NM_005932	RefSeq	Homo sapiens mitochondrial intermediate peptidase (MIPEP), mRNA.	Hs.507498	chr13	proteolysis // protein processing involved in protein targeting to mitochondrion	mitochondrion // mitochondrial matrix // mitochondrion // mitochondrion	metalloendopeptidase activity // metal ion binding // metalloendopeptidase activity // peptidase activity // metallopeptidase activity // hydrolase activity
TC01002327.hg.1	7.63755	8.14962	6.75974	6.27126	1.37809	NM_001032730	USP48	NM_001032730	RefSeq	Homo sapiens ubiquitin specific peptidase 48 (USP48), transcript variant 2, mRNA.	Hs.467524	chr1	ubiquitin-dependent protein catabolic process // proteolysis // metabolic process	nucleus // nucleolus // cytoplasm // mitochondrion // nucleus // cytoplasm	ubiquitin-specific protease activity // peptidase activity // cysteine-type peptidase activity // hydrolase activity // ubiquitinyl hydrolase activity
TC0X002326.hg.1	5.54029	4.88191	3.70199	3.9656	1.37731	NM_004469	FIGF	NM_004469	RefSeq	Homo sapiens c-fos induced growth factor (vascular endothelial growth factor D) (FIGF), mRNA.	Hs.11392	chrX	angiogenesis // platelet degranulation // blood coagulation // cell proliferation // positive regulation of cell proliferation // cell differentiation // platelet activation // vascular endothelial growth factor receptor signaling pathway // positive chemotaxis // induction of positive chemotaxis // positive regulation of cell division // positive regulation of mast cell chemotaxis // multicellul…	extracellular region // extracellular space // membrane // platelet alpha granule lumen // extracellular region // extracellular space	platelet-derived growth factor receptor binding // vascular endothelial growth factor receptor binding // growth factor activity // chemoattractant activity // protein homodimerization activity // vascular endothelial growth factor receptor 3 binding
TC01003325.hg.1	9.19856	9.38227	7.90519	7.92214	1.37675	NM_014949	KIAA0907	NM_014949	RefSeq	Homo sapiens KIAA0907 (KIAA0907), mRNA.	Hs.24656	chr1	---	---	RNA binding
TC14002318.hg.1	8.78423	9.00056	7.61608	7.41526	1.37672	NM_015473	HEATR5A	NM_015473	RefSeq	Homo sapiens HEAT repeat containing 5A (HEATR5A), mRNA.	Hs.744979	chr14	---	---	---
TC10000228.hg.1	4.15926	5.39021	3.42105	3.37682	1.3758	NM_001026383	CCDC7	NM_001026383	RefSeq	Homo sapiens coiled-coil domain containing 7 (CCDC7), transcript variant 2, mRNA.	Hs.585464	chr10	---	---	---
TC02001558.hg.1	7.83698	7.75698	6.56522	6.28045	1.37414	NM_003183	ADAM17	NM_003183	RefSeq	Homo sapiens ADAM metallopeptidase domain 17 (ADAM17), mRNA.	Hs.404914	chr2	response to hypoxia // positive regulation of protein phosphorylation // neutrophil mediated immunity // germinal center formation // positive regulation of leukocyte chemotaxis // proteolysis // membrane protein ectodomain proteolysis // membrane protein ectodomain proteolysis // apoptotic process // cell adhesion // epidermal growth factor receptor signaling pathway // epidermal growth factor r…	cytoplasm // plasma membrane // integral component of plasma membrane // cell-cell junction // focal adhesion // cell surface // actin cytoskeleton // apical plasma membrane // ruffle membrane // membrane raft // cytoplasm // membrane // membrane // integral component of membrane	metalloendopeptidase activity // metalloendopeptidase activity // metalloendopeptidase activity // Notch binding // interleukin-6 receptor binding // integrin binding // protein binding // metallopeptidase activity // metallopeptidase activity // metallopeptidase activity // zinc ion binding // SH3 domain binding // PDZ domain binding // metalloendopeptidase activity // peptidase activity // meta…
TC05001725.hg.1	7.37419	7.6183	6.24732	5.99936	1.3729	NM_001166226	CEP120	NM_001166226	RefSeq	Homo sapiens centrosomal protein 120kDa (CEP120), transcript variant 2, mRNA.	Hs.483209	chr5	cerebral cortex development // neurogenesis // interkinetic nuclear migration // astral microtubule organization // regulation of protein localization // regulation of microtubule-based process // microtubule cytoskeleton organization // cell proliferation	cytoplasm // centrosome // centrosome // microtubule organizing center // cytoskeleton	protein C-terminus binding
TC17000060.hg.1	12.4243	12.2896	11.0267	10.9436	1.37177	NM_006612	KIF1C	NM_006612	RefSeq	Homo sapiens kinesin family member 1C (KIF1C), mRNA.	Hs.435120	chr17	retrograde vesicle-mediated transport, Golgi to ER // microtubule-based movement // metabolic process // metabolic process // cell death // retrograde vesicle-mediated transport, Golgi to ER	endoplasmic reticulum // Golgi apparatus // kinesin complex // microtubule // cytoplasm // Golgi apparatus // cytoskeleton	motor activity // microtubule motor activity // protein binding // ATP binding // microtubule binding // poly(A) RNA binding // nucleotide binding
TC05001036.hg.1	7.27047	7.5703	6.21774	5.87985	1.37159	NM_058230	ZNF354B	NM_058230	RefSeq	Homo sapiens zinc finger protein 354B (ZNF354B), mRNA.	Hs.724051	chr5	transcription, DNA-templated // regulation of transcription, DNA-templated // regulation of transcription, DNA-templated // regulation of transcription, DNA-templated	nucleus // intracellular	DNA binding // sequence-specific DNA binding transcription factor activity // metal ion binding // nucleic acid binding // sequence-specific DNA binding transcription factor activity
TC16000638.hg.1	8.26681	8.49743	7.00921	7.01238	1.37132	NM_022041	GAN	NM_022041	RefSeq	Homo sapiens gigaxonin (GAN), mRNA.	Hs.112569	chr16	cell death // protein ubiquitination // protein ubiquitination	cytoplasm // cytoskeleton // Cul3-RING ubiquitin ligase complex // cytoplasm	protein binding // molecular_function
TC10001615.hg.1	9.83645	9.84294	8.34835	8.59418	1.36842	NM_024541	C10orf76	NM_024541	RefSeq	Homo sapiens chromosome 10 open reading frame 76 (C10orf76), mRNA.	Hs.16004	chr10	---	integral component of membrane // membrane	---
TC14000429.hg.1	8.69286	8.66192	7.33329	7.28686	1.36731	NM_014982	PCNX	NM_014982	RefSeq	Homo sapiens pecanex homolog (Drosophila) (PCNX), mRNA.	Hs.446559	chr14	---	integral component of membrane // membrane	---
TC06001782.hg.1	6.99597	7.24754	6.02686	5.48402	1.36632	NM_000255	MUT	NM_000255	RefSeq	Homo sapiens methylmalonyl CoA mutase (MUT), mRNA.	Hs.485527	chr6	fatty acid beta-oxidation // vitamin metabolic process // water-soluble vitamin metabolic process // cobalamin metabolic process // post-embryonic development // short-chain fatty acid catabolic process // cellular lipid metabolic process // small molecule metabolic process // homocysteine metabolic process // metabolic process	mitochondrion // mitochondrial matrix // mitochondrion // mitochondrial matrix	methylmalonyl-CoA mutase activity // cobalamin binding // metal ion binding // modified amino acid binding // catalytic activity // methylmalonyl-CoA mutase activity // isomerase activity // intramolecular transferase activity
TC07000090.hg.1	7.80173	7.96718	6.84371	6.19346	1.36587	NM_014660	PHF14	NM_014660	RefSeq	Homo sapiens PHD finger protein 14 (PHF14), transcript variant 2, mRNA.	Hs.655688	chr7	---	---	zinc ion binding // metal ion binding
TC09000391.hg.1	9.82404	9.7971	8.76351	8.12669	1.36547	NM_024635	NAA35	NM_024635	RefSeq	Homo sapiens N(alpha)-acetyltransferase 35, NatC auxiliary subunit (NAA35), mRNA.	Hs.436098	chr9	negative regulation of apoptotic process // smooth muscle cell proliferation // smooth muscle cell proliferation // metabolic process	cytoplasm // cytoplasm // polysome // NatC complex // cytoplasm	protein binding // transferase activity
TC11001465.hg.1	7.34218	7.43939	6.23086	5.82291	1.3639	NM_007216	HPS5	NM_007216	RefSeq	Homo sapiens Hermansky-Pudlak syndrome 5 (HPS5), transcript variant 2, mRNA.	Hs.437599	chr11	organelle organization // blood coagulation // pigmentation	BLOC-2 complex // cytoplasm // cytosol	---
TC05000262.hg.1	9.89099	10.1924	8.74243	8.61521	1.36285	NM_020928	ZSWIM6	NM_020928	RefSeq	Homo sapiens zinc finger, SWIM-type containing 6 (ZSWIM6), mRNA.	Hs.744939	chr5	neuron projection morphogenesis // regulation of neuron migration	---	zinc ion binding // metal ion binding
TC0X001315.hg.1	9.32356	9.48155	8.40467	7.67809	1.36117	NM_023010	UPF3B	NM_023010	RefSeq	Homo sapiens UPF3 regulator of nonsense transcripts homolog B (yeast) (UPF3B), transcript variant 2, mRNA.	Hs.103832	chrX	nuclear-transcribed mRNA catabolic process, nonsense-mediated decay // nuclear-transcribed mRNA catabolic process, nonsense-mediated decay // nuclear-transcribed mRNA catabolic process, nonsense-mediated decay // nuclear-transcribed mRNA catabolic process, nonsense-mediated decay // mRNA splicing, via spliceosome // transcription from RNA polymerase II promoter // termination of RNA polymerase II…	nucleus // nucleus // nucleoplasm // cytoplasm // cytoplasm // cytosol // exon-exon junction complex // nucleus // cytoplasm	nucleotide binding // mRNA binding // nucleocytoplasmic transporter activity // protein binding // poly(A) RNA binding // RNA binding
TC05000812.hg.1	7.39952	7.37558	6.12592	5.92775	1.36071	NM_030793	FBXO38	NM_030793	RefSeq	Homo sapiens F-box protein 38 (FBXO38), transcript variant 1, mRNA.	Hs.483772	chr5	cell death	nucleus // cytoplasm	---
TC10001613.hg.1	8.86331	8.55231	7.39255	7.30168	1.36069	NM_001142434	MGEA5	NM_001142434	RefSeq	Homo sapiens meningioma expressed antigen 5 (hyaluronidase) (MGEA5), transcript variant 2, mRNA.	Hs.500842	chr10	N-acetylglucosamine metabolic process // glycoprotein catabolic process // protein targeting to membrane // aging // positive regulation of calcium ion transport into cytosol // negative regulation of cardiac muscle adaptation // histone acetylation // positive regulation of cell killing // positive regulation of insulin secretion // positive regulation of protein complex disassembly // positive …	nucleus // cytoplasm // membrane	histone acetyltransferase activity // hyalurononglucosaminidase activity // catalytic activity // transferase activity // transferase activity, transferring acyl groups // hydrolase activity // hydrolase activity, acting on glycosyl bonds
TC05001491.hg.1	7.73334	7.76278	6.59725	6.1812	1.35884	NM_001130105	COL4A3BP	NM_001130105	RefSeq	Homo sapiens collagen, type IV, alpha 3 (Goodpasture antigen) binding protein (COL4A3BP), transcript variant 3, mRNA.	Hs.270437	chr5	cell morphogenesis // in utero embryonic development // heart morphogenesis // protein phosphorylation // sphingolipid metabolic process // ceramide metabolic process // muscle contraction // immune response // endoplasmic reticulum organization // signal transduction // cell proliferation // sphingolipid biosynthetic process // response to endoplasmic reticulum stress // ER to Golgi ceramide tra…	nucleus // nucleolus // mitochondrion // endoplasmic reticulum membrane // Golgi apparatus // cytosol // perinuclear region of cytoplasm // cytoplasm // endoplasmic reticulum // Golgi apparatus // cytosol	protein kinase activity // protein binding // ceramide transporter activity // phosphatidylinositol-4-phosphate binding // ceramide binding // lipid binding // kinase activity
TC02001948.hg.1	9.04091	9.02299	7.88733	7.45967	1.35845	NM_001244710	GFPT1	NM_001244710	RefSeq	Homo sapiens glutamine--fructose-6-phosphate transaminase 1 (GFPT1), transcript variant 1, mRNA.	Hs.580300	chr2	fructose 6-phosphate metabolic process // glucosamine biosynthetic process // UDP-N-acetylglucosamine biosynthetic process // UDP-N-acetylglucosamine biosynthetic process // energy reserve metabolic process // dolichol-linked oligosaccharide biosynthetic process // glutamine metabolic process // activation of signaling protein activity involved in unfolded protein response // response to sucrose …	cytosol // extracellular vesicular exosome	glutamine-fructose-6-phosphate transaminase (isomerizing) activity // amino acid binding // carbohydrate binding // glutamine-fructose-6-phosphate transaminase (isomerizing) activity // transaminase activity // transferase activity
TC21000039.hg.1	9.59183	9.49683	8.54488	7.828	1.35789	NM_013396	USP25	NM_013396	RefSeq	Homo sapiens ubiquitin specific peptidase 25 (USP25), transcript variant 3, mRNA.	Hs.743994	chr21	cellular protein modification process // proteolysis // ubiquitin-dependent protein catabolic process // protein K63-linked deubiquitination // protein K48-linked deubiquitination // proteolysis	nucleus // cytoplasm	ubiquitin-specific protease activity // protein binding // peptidase activity // SUMO binding // ubiquitin-specific protease activity // peptidase activity // cysteine-type peptidase activity // hydrolase activity // ubiquitinyl hydrolase activity
TC10000715.hg.1	10.1035	10.003	8.72485	8.66716	1.35726	NM_000392	ABCC2	NM_000392	RefSeq	Homo sapiens ATP-binding cassette, sub-family C (CFTR/MRP), member 2 (ABCC2), mRNA.	Hs.368243	chr10	ATP catabolic process // transport // drug transmembrane transport // response to oxidative stress // response to heat // prostaglandin transport // cellular chloride ion homeostasis // response to methotrexate // response to estrogen // response to arsenic-containing substance // transmembrane transport // thyroid hormone transport // transport // metabolic process // response to drug // transme…	plasma membrane // integral component of plasma membrane // apical plasma membrane // intercellular canaliculus // plasma membrane // integral component of plasma membrane // membrane // integral component of membrane // apical plasma membrane	protein binding // ATP binding // organic anion transmembrane transporter activity // protein domain specific binding // ATPase activity, coupled to transmembrane movement of substances // nucleotide binding // transporter activity // ATPase activity // nucleoside-triphosphatase activity // ATPase activity, coupled to transmembrane movement of substances
TC16001172.hg.1	10.0687	10.0708	8.6563	8.77116	1.356	NM_006141	DYNC1LI2	NM_006141	RefSeq	Homo sapiens dynein, cytoplasmic 1, light intermediate chain 2 (DYNC1LI2), transcript variant 1, mRNA.	Hs.369068	chr16	microtubule cytoskeleton organization // transport // microtubule-based movement // metabolic process // antigen processing and presentation of exogenous peptide antigen via MHC class II // centrosome localization	centrosome // cytosol // cytoplasmic dynein complex // microtubule // cytoplasm // cytoskeleton // cytoplasmic dynein complex // membrane // dynein complex	microtubule motor activity // ATP binding // nucleotide binding // motor activity
TC05000538.hg.1	7.20327	7.32512	6.15194	5.66475	1.35584	NM_022828	YTHDC2	NM_022828	RefSeq	Homo sapiens YTH domain containing 2 (YTHDC2), mRNA.	Hs.231942	chr5	ATP catabolic process // response to tumor necrosis factor // positive regulation by host of viral genome replication // response to interleukin-1 // metabolic process	endoplasmic reticulum	helicase activity // protein binding // ATP binding // RNA-dependent ATPase activity // poly(A) RNA binding // RNA polymerase binding // nucleotide binding // nucleic acid binding // RNA binding // hydrolase activity
TC14000916.hg.1	8.59243	8.68197	7.40166	7.16266	1.35504	NM_007192	SUPT16H	NM_007192	RefSeq	Homo sapiens suppressor of Ty 16 homolog (S. cerevisiae) (SUPT16H), mRNA.	Hs.213724	chr14	DNA replication // DNA repair // nucleosome disassembly // transcription from RNA polymerase II promoter // transcription elongation from RNA polymerase II promoter // gene expression // viral process // positive regulation of DNA-templated transcription, elongation // positive regulation of viral transcription // transcription, DNA-templated // regulation of transcription, DNA-templated // cellu…	nucleus // nucleoplasm // chromosome // nucleus	protein binding // poly(A) RNA binding // hydrolase activity
TC13000085.hg.1	8.26204	7.92663	6.8104	6.67093	1.35367	NM_175854	PAN3	NM_175854	RefSeq	Homo sapiens PAN3 poly(A) specific ribonuclease subunit (PAN3), mRNA.	Hs.645015	chr13	nuclear-transcribed mRNA catabolic process, deadenylation-dependent decay // nuclear-transcribed mRNA poly(A) tail shortening // deadenylation-dependent decapping of nuclear-transcribed mRNA // protein phosphorylation // protein targeting // gene expression // positive regulation of cytoplasmic mRNA processing body assembly // RNA metabolic process // mRNA metabolic process // RNA phosphodiester …	cytoplasmic mRNA processing body // cytosol // PAN complex // cytoplasm	poly(A)-specific ribonuclease activity // protein kinase activity // protein binding // ATP binding // metal ion binding // nucleotide binding // transferase activity, transferring phosphorus-containing groups
TC03002053.hg.1	7.06957	7.67577	6.14015	5.89791	1.35364	NM_020166	MCCC1	NM_020166	RefSeq	Homo sapiens methylcrotonoyl-CoA carboxylase 1 (alpha) (MCCC1), transcript variant 1, mRNA.	Hs.47649	chr3	leucine catabolic process // leucine catabolic process // vitamin metabolic process // water-soluble vitamin metabolic process // biotin metabolic process // biotin metabolic process // branched-chain amino acid catabolic process // cellular nitrogen compound metabolic process // small molecule metabolic process // metabolic process	mitochondrion // mitochondrial inner membrane // mitochondrial matrix // mitochondrial matrix // cytosol // mitochondrion // mitochondrial matrix	biotin carboxylase activity // methylcrotonoyl-CoA carboxylase activity // methylcrotonoyl-CoA carboxylase activity // protein binding // ATP binding // biotin binding // metal ion binding // nucleotide binding // catalytic activity // methylcrotonoyl-CoA carboxylase activity // ligase activity
TC0X000723.hg.1	7.63602	7.59368	6.43994	6.08993	1.34992	NM_000252	MTM1	NM_000252	RefSeq	Homo sapiens myotubularin 1 (MTM1), mRNA.	Hs.655056	chrX	protein dephosphorylation // phospholipid metabolic process // phosphatidylinositol biosynthetic process // endosome to lysosome transport // protein transport // peptidyl-tyrosine dephosphorylation // regulation of vacuole organization // small molecule metabolic process // intermediate filament organization // muscle cell cellular homeostasis // phosphatidylinositol dephosphorylation // mitocho…	ruffle // cytoplasm // late endosome // cytosol // plasma membrane // filopodium // I band // extracellular vesicular exosome // ruffle // cytoplasm // endosome // late endosome // plasma membrane // membrane // filopodium // cell projection	phosphatidylinositol-3-phosphatase activity // phosphoprotein phosphatase activity // protein tyrosine phosphatase activity // protein binding // intermediate filament binding // phosphatidylinositol binding // phosphatidylinositol-3,5-bisphosphate 3-phosphatase activity // phosphatidylinositol-3-phosphatase activity // phosphoprotein phosphatase activity // hydrolase activity // phosphatase acti…
TC09000099.hg.1	7.90041	8.12897	6.69071	6.63903	1.34982	NM_017794	FOCAD	NM_017794	RefSeq	Homo sapiens focadhesin (FOCAD), mRNA.	Hs.136247	chr9	---	focal adhesion // integral component of membrane // focal adhesion // membrane // cell junction	protein binding
TC02005063.hg.1	6.33484	6.89098	5.48194	5.04718	1.34835	NM_013450	BAZ2B	NM_013450	RefSeq	Homo sapiens bromodomain adjacent to zinc finger domain, 2B (BAZ2B), transcript variant 1, mRNA.	Hs.470369	chr2	transcription, DNA-templated // regulation of transcription, DNA-templated // transcription, DNA-templated // regulation of transcription, DNA-templated	nucleus	DNA binding // protein binding // zinc ion binding // metal ion binding
TC12001811.hg.1	7.12308	7.30944	6.41397	5.32211	1.34822	NM_003566	EEA1	NM_003566	RefSeq	Homo sapiens early endosome antigen 1 (EEA1), mRNA.	Hs.567367	chr12	endocytosis // vesicle fusion // synaptic vesicle to endosome fusion // early endosome to late endosome transport	cytoplasm // early endosome // cytosol // serine-pyruvate aminotransferase complex // membrane // extrinsic component of plasma membrane // cytoplasmic vesicle // early endosome membrane // recycling endosome // extracellular vesicular exosome // cytoplasm // endosome // early endosome // membrane	protein binding // calmodulin binding // 1-phosphatidylinositol binding // zinc ion binding // GTP-dependent protein binding // protein homodimerization activity // 1-phosphatidylinositol binding // metal ion binding
TC03001370.hg.1	11.4132	11.4332	10.2259	9.92675	1.34688	NM_003074	SMARCC1	NM_003074	RefSeq	Homo sapiens SWI/SNF related, matrix associated, actin dependent regulator of chromatin, subfamily c, member 1 (SMARCC1), mRNA.	Hs.476179	chr3	nucleosome disassembly // chromatin remodeling // transcription, DNA-templated // regulation of transcription from RNA polymerase II promoter // nervous system development // insulin receptor signaling pathway // organ morphogenesis // ATP-dependent chromatin remodeling // positive regulation of transcription, DNA-templated // positive regulation of transcription from RNA polymerase II promoter /…	nuclear chromatin // XY body // nucleus // nucleolus // SWI/SNF complex // protein complex // npBAF complex // nBAF complex // intracellular // nucleus // npBAF complex // nBAF complex	RNA polymerase II core promoter proximal region sequence-specific DNA binding // RNA polymerase II distal enhancer sequence-specific DNA binding // transcription coactivator activity // protein binding // nucleosomal DNA binding // protein N-terminus binding // DNA binding // chromatin binding
TC12001909.hg.1	7.2069	7.48673	6.22477	5.77546	1.3467	NM_032148	SLC41A2	NM_032148	RefSeq	Homo sapiens solute carrier family 41 (magnesium transporter), member 2 (SLC41A2), mRNA.	Hs.577463	chr12	cation transport // transmembrane transport // transport // ion transport	plasma membrane // integral component of membrane // plasma membrane // membrane	cation transmembrane transporter activity
TC17000984.hg.1	8.96229	8.81372	7.44586	7.64119	1.34448	NM_052928	SMYD4	NM_052928	RefSeq	Homo sapiens SET and MYND domain containing 4 (SMYD4), mRNA.	Hs.514602	chr17	methylation	---	methyltransferase activity // metal ion binding // transferase activity
TC01001185.hg.1	9.25699	9.31441	7.9719	7.91188	1.34381	NM_004698	PRPF3	NM_004698	RefSeq	Homo sapiens pre-mRNA processing factor 3 (PRPF3), mRNA.	Hs.11776	chr1	RNA splicing, via transesterification reactions // mRNA splicing, via spliceosome // mRNA processing // RNA splicing // mRNA splicing, via spliceosome // mRNA processing // RNA splicing	nucleus // spliceosomal complex // nucleolus // cytoplasm // Cajal body // nuclear speck // U4/U6 x U5 tri-snRNP complex // nucleus // nucleus // spliceosomal complex // viral nucleocapsid // ribonucleoprotein complex	protein binding // identical protein binding // poly(A) RNA binding
TC02002495.hg.1	5.13421	5.92726	4.31927	4.05764	1.34228	NM_024753	TTC21B	NM_024753	RefSeq	Homo sapiens tetratricopeptide repeat domain 21B (TTC21B), mRNA.	Hs.310672	chr2	regulation of transcription from RNA polymerase II promoter // smoothened signaling pathway // intraciliary transport // cilium morphogenesis // protein localization to cilium	cytoplasm // cytoskeleton // cilium // intraciliary transport particle A // cell projection	---
TC09001674.hg.1	7.98606	8.06689	7.16862	6.20171	1.34131	NM_001205296	TTF1	NM_001205296	RefSeq	Homo sapiens transcription termination factor, RNA polymerase I (TTF1), transcript variant 2, mRNA.	Hs.54780 // Hs.732733	chr9	chromatin remodeling // DNA-templated transcription, termination // regulation of transcription, DNA-templated // transcription from RNA polymerase I promoter // transcription initiation from RNA polymerase I promoter // termination of RNA polymerase I transcription // negative regulation of DNA replication // gene expression // transcription, DNA-templated // DNA-templated transcription, termina…	nucleus // nucleus // nucleoplasm // nucleolus // cytoplasm // plasma membrane // nucleus // nucleolus	DNA binding // chromatin binding
TC06001972.hg.1	7.32011	6.77629	5.93609	5.47919	1.34056	NM_020771	HACE1	NM_020771	RefSeq	Homo sapiens HECT domain and ankyrin repeat containing E3 ubiquitin protein ligase 1 (HACE1), transcript variant 1, mRNA.	Hs.434340	chr6	transcription, DNA-templated // regulation of transcription, DNA-templated // Golgi organization // cell cycle // protein ubiquitination // Rac protein signal transduction // regulation of cell migration // protein ubiquitination involved in ubiquitin-dependent protein catabolic process // membrane fusion // protein K48-linked ubiquitination // protein ubiquitination // metabolic process	Golgi membrane // nucleus // endoplasmic reticulum // Golgi cisterna membrane // nucleus // cytoplasm // Golgi apparatus // membrane	ubiquitin-protein transferase activity // ligase activity // Rab GTPase binding // Rac GTPase binding // ubiquitin-protein transferase activity
TC05000573.hg.1	7.15758	7.75246	6.57408	5.65558	1.34019	NM_152546	SRFBP1	NM_152546	RefSeq	Homo sapiens serum response factor binding protein 1 (SRFBP1), mRNA.	Hs.107622	chr5	transcription, DNA-templated // regulation of transcription, DNA-templated	nucleus // perinuclear region of cytoplasm // cytoplasm	poly(A) RNA binding
TC04000774.hg.1	7.97235	8.3065	6.97239	6.62663	1.33992	NM_001131007	KIAA0922	NM_001131007	RefSeq	Homo sapiens KIAA0922 (KIAA0922), transcript variant 1, mRNA.	Hs.732450	chr4	---	integral component of membrane // membrane	---
TC18000074.hg.1	8.46062	8.5622	7.25735	7.08596	1.33975	NM_003799	RNMT	NM_003799	RefSeq	Homo sapiens RNA (guanine-7-) methyltransferase (RNMT), mRNA.	Hs.592347	chr18	transcription from RNA polymerase II promoter // 7-methylguanosine mRNA capping // 7-methylguanosine mRNA capping // gene expression // viral process // RNA (guanine-N7)-methylation // RNA (guanine-N7)-methylation // RNA (guanine-N7)-methylation // RNA (guanine-N7)-methylation // 7-methylguanosine mRNA capping // mRNA processing // methylation	nucleus // nucleoplasm // nucleolus // mRNA cap binding complex // receptor complex // nucleus // nucleus	RNA binding // mRNA (guanine-N7-)-methyltransferase activity // mRNA (guanine-N7-)-methyltransferase activity // mRNA (guanine-N7-)-methyltransferase activity // protein binding // RNA binding // RNA binding // mRNA (guanine-N7-)-methyltransferase activity // methyltransferase activity // transferase activity
TC09000925.hg.1	8.18698	8.31716	7.20557	6.62869	1.33494	NM_001128217	PSIP1	NM_001128217	RefSeq	Homo sapiens PC4 and SFRS1 interacting protein 1 (PSIP1), transcript variant 3, mRNA.	Hs.658434	chr9	mRNA 5'-splice site recognition // transcription, DNA-templated // regulation of transcription, DNA-templated // response to oxidative stress // response to heat // viral process // positive regulation of transcription from RNA polymerase II promoter // establishment of integrated proviral latency // response to oxidative stress // response to heat // viral process	nucleus // nucleoplasm // nucleoplasm // nuclear heterochromatin // nucleolus // cytosol // nuclear periphery // transcriptionally active chromatin // nucleus	RNA polymerase II transcription coactivator activity // chromatin binding // protein binding // activating transcription factor binding // poly(A) RNA binding // supercoiled DNA binding // DNA binding
TC06002297.hg.1	9.81823	9.83708	8.73615	8.25136	1.3339	NM_001130690	PDE10A	NM_001130690	RefSeq	Homo sapiens phosphodiesterase 10A (PDE10A), transcript variant 1, mRNA.	Hs.348762	chr6	cAMP catabolic process // signal transduction // blood coagulation // regulation of protein kinase A signaling // regulation of cAMP-mediated signaling // cGMP catabolic process // metabolic process	cytosol // cytoplasm	3',5'-cyclic-nucleotide phosphodiesterase activity // cGMP-stimulated cyclic-nucleotide phosphodiesterase activity // cAMP binding // cAMP binding // cGMP binding // metal ion binding // 3',5'-cyclic-GMP phosphodiesterase activity // nucleotide binding // catalytic activity // 3',5'-cyclic-nucleotide phosphodiesterase activity // phosphoric diester hydrolase activity // hydrolase activity // cAMP…
TC02001789.hg.1	7.76334	7.52419	6.34896	6.27086	1.33386	NM_001083953	THADA	NM_001083953	RefSeq	Homo sapiens thyroid adenoma associated (THADA), transcript variant 3, mRNA.	Hs.369592	chr2	---	---	---
TC0X000904.hg.1	6.47284	6.87338	5.50126	5.17862	1.33317	NM_198279	CXorf23	NM_198279	RefSeq	Homo sapiens chromosome X open reading frame 23 (CXorf23), mRNA.	Hs.28896	chrX	---	mitochondrion	---
TC04001348.hg.1	6.34515	6.56987	5.3995	4.85088	1.33232	NM_133636	HELQ	NM_133636	RefSeq	Homo sapiens helicase, POLQ-like (HELQ), mRNA.	Hs.480101	chr4	double-strand break repair via homologous recombination // metabolic process	nucleus // nucleolus	nucleic acid binding // helicase activity // ATP binding // nucleotide binding // hydrolase activity
TC01001692.hg.1	9.22459	9.14824	7.99364	7.72251	1.32834	NM_001174108	ZBED6	NM_001174108	RefSeq	Homo sapiens zinc finger, BED-type containing 6 (ZBED6), mRNA.	Hs.716666	chr1	negative regulation of transcription from RNA polymerase II promoter // transcription, DNA-templated // negative regulation of transcription, DNA-templated // regulation of transcription, DNA-templated // negative regulation of transcription, DNA-templated	nucleus // nucleolus // nucleus // nucleolus	DNA binding // metal ion binding // protein dimerization activity // nucleic acid binding
TC0X000872.hg.1	7.41394	7.95518	6.70425	6.00842	1.32822	NM_001018113	FANCB	NM_001018113	RefSeq	Homo sapiens Fanconi anemia, complementation group B (FANCB), transcript variant 1, mRNA.	Hs.554740	chrX	DNA repair // DNA repair // cellular response to DNA damage stimulus	nucleoplasm // Fanconi anaemia nuclear complex // nucleus	protein binding
TC12000570.hg.1	7.93962	8.05286	7.00777	6.32987	1.32742	NM_013254	TBK1	NM_013254	RefSeq	Homo sapiens TANK-binding kinase 1 (TBK1), mRNA.	Hs.505874	chr12	toll-like receptor signaling pathway // MyD88-independent toll-like receptor signaling pathway // protein phosphorylation // inflammatory response // I-kappaB kinase/NF-kappaB signaling // response to virus // negative regulation of gene expression // viral process // negative regulation of type I interferon production // positive regulation of type I interferon production // type I interferon pr…	cytoplasm // cytosol // endosome membrane // cytoplasm	nucleic acid binding // protein kinase activity // protein serine/threonine kinase activity // protein binding // ATP binding // phosphoprotein binding // nucleotide binding // protein kinase activity // protein serine/threonine kinase activity // kinase activity // transferase activity // transferase activity, transferring phosphorus-containing groups
TC16001004.hg.1	12.2224	12.1326	10.9714	10.7332	1.32515	NM_001135865	NPIPB5	NM_001135865	RefSeq	Homo sapiens nuclear pore complex interacting protein family, member B5 (NPIPB5), mRNA.	Hs.720286	chr16	biological_process	cellular_component // membrane // integral component of membrane	molecular_function
TC08000578.hg.1	6.42788	6.32543	5.25926	4.84568	1.32418	NM_017864	INTS8	NM_017864	RefSeq	Homo sapiens integrator complex subunit 8 (INTS8), transcript variant 1, mRNA.	Hs.727669	chr8	snRNA processing	integrator complex // nucleus	protein binding
TC12000556.hg.1	6.43102	6.88321	5.41614	5.24977	1.32416	NM_015026	MON2	NM_015026	RefSeq	Homo sapiens MON2 homolog (S. cerevisiae) (MON2), transcript variant 1, mRNA.	Hs.389378	chr12	Golgi to endosome transport // protein transport // vesicle-mediated transport // actin cytoskeleton organization // regulation of GTPase activity // transport // vesicle-mediated transport // actin cytoskeleton organization // positive regulation of GTPase activity	trans-Golgi network // trans-Golgi network	ARF guanyl-nucleotide exchange factor activity // protein binding // ARF guanyl-nucleotide exchange factor activity
TC05001294.hg.1	8.54893	9.12083	7.7591	7.26273	1.32397	NM_152756	RICTOR	NM_152756	RefSeq	Homo sapiens RPTOR independent companion of MTOR, complex 2 (RICTOR), transcript variant 1, mRNA.	Hs.407926	chr5	positive regulation of endothelial cell proliferation // epidermal growth factor receptor signaling pathway // fibroblast growth factor receptor signaling pathway // embryo development // positive regulation of actin filament polymerization // T cell costimulation // actin cytoskeleton reorganization // TOR signaling // positive regulation of TOR signaling // regulation of Rac GTPase activity // …	cytosol // TORC2 complex // TORC2 complex	protein binding // ribosome binding
TC03001487.hg.1	7.96623	8.07535	6.95829	6.43727	1.32301	NM_001112736	FAM208A	NM_001112736	RefSeq	Homo sapiens family with sequence similarity 208, member A (FAM208A), transcript variant 1, mRNA.	Hs.116877	chr3	---	---	poly(A) RNA binding
TC03001614.hg.1	5.50725	5.67096	4.4628	4.07062	1.3224	NM_001077203	SENP7	NM_001077203	RefSeq	Homo sapiens SUMO1/sentrin specific peptidase 7 (SENP7), transcript variant 2, mRNA.	Hs.529551	chr3	proteolysis	intracellular // nucleus	protein binding // cysteine-type peptidase activity // peptidase activity // hydrolase activity
TC07000520.hg.1	7.61094	7.45797	6.32232	6.10237	1.32211	NM_001142326	DMTF1	NM_001142326	RefSeq	Homo sapiens cyclin D binding myb-like transcription factor 1 (DMTF1), transcript variant 3, mRNA.	Hs.196129	chr7	transcription, DNA-templated // regulation of transcription, DNA-templated // cell cycle // regulation of transcription, DNA-templated	nucleus // nucleus // nucleolus // cytoplasm // nucleus	DNA binding // chromatin binding // sequence-specific DNA binding transcription factor activity
TC06001207.hg.1	7.81314	7.78533	6.56666	6.39632	1.31775	NM_018303	EXOC2	NM_018303	RefSeq	Homo sapiens exocyst complex component 2 (EXOC2), transcript variant 1, mRNA.	Hs.484412	chr6	exocytosis // Golgi to plasma membrane transport // protein transport // cellular protein metabolic process // membrane organization // transport	exocyst // plasma membrane // intracellular membrane-bounded organelle // membrane	protein binding // Ral GTPase binding // protein N-terminus binding
TC02000168.hg.1	9.22674	9.19811	7.71151	8.08008	1.31663	NM_004341	CAD	NM_004341	RefSeq	Homo sapiens carbamoyl-phosphate synthetase 2, aspartate transcarbamylase, and dihydroorotase (CAD), mRNA.	Hs.377010	chr2	pyrimidine nucleobase metabolic process // 'de novo' pyrimidine nucleobase biosynthetic process // 'de novo' pyrimidine nucleobase biosynthetic process // UTP biosynthetic process // glutamine metabolic process // glutamine catabolic process // female pregnancy // lactation // embryo development // response to amine // drug metabolic process // peptidyl-threonine phosphorylation // response to ca…	nucleus // cytosol // cytosol // nuclear matrix // cell projection // neuronal cell body // terminal bouton // protein complex // extracellular vesicular exosome // nucleus // cytoplasm // membrane // cell projection // neuronal cell body // terminal bouton	aspartate carbamoyltransferase activity // aspartate carbamoyltransferase activity // carbamoyl-phosphate synthase (glutamine-hydrolyzing) activity // carbamoyl-phosphate synthase (glutamine-hydrolyzing) activity // dihydroorotase activity // dihydroorotase activity // dihydroorotase activity // protein kinase activity // ATP binding // zinc ion binding // enzyme binding // identical protein bind…
TC12000978.hg.1	5.84393	5.48581	4.50181	4.19585	1.31603	NM_201435	CCDC62	NM_201435	RefSeq	Homo sapiens coiled-coil domain containing 62 (CCDC62), transcript variant 2, mRNA.	Hs.592008	chr12	positive regulation of transcription from RNA polymerase II promoter // cellular response to estradiol stimulus	nucleus // nucleolus // cytoplasm // plasma membrane // nucleus	estrogen receptor binding // ligand-dependent nuclear receptor transcription coactivator activity
TC17000151.hg.1	7.00779	6.2089	5.54983	5.03525	1.31581	NM_020233	ADPRM	NM_020233	RefSeq	Homo sapiens ADP-ribose/CDP-alcohol diphosphatase, manganese-dependent (ADPRM), mRNA.	Hs.47668	chr17	metabolic process	---	metal ion binding // ADP-ribose diphosphatase activity // CDP-glycerol diphosphatase activity // hydrolase activity
TC11000981.hg.1	8.36812	8.45512	7.19818	6.99514	1.31496	NM_004398	DDX10	NM_004398	RefSeq	Homo sapiens DEAD (Asp-Glu-Ala-Asp) box polypeptide 10 (DDX10), mRNA.	Hs.591931	chr11	ATP catabolic process // metabolic process // metabolic process	---	RNA helicase activity // ATP binding // ATP-dependent helicase activity // poly(A) RNA binding // nucleotide binding // nucleic acid binding // RNA binding // helicase activity // hydrolase activity
TC12000393.hg.1	8.69647	8.35138	7.06081	7.35781	1.31462	NM_173602	DIP2B	NM_173602	RefSeq	Homo sapiens DIP2 disco-interacting protein 2 homolog B (Drosophila) (DIP2B), mRNA.	Hs.505516	chr12	metabolic process // biological_process	nucleus // cytoplasm // extracellular vesicular exosome // nucleus // membrane	catalytic activity // transcription factor binding // molecular_function
TC17001761.hg.1	8.71629	8.73515	7.522	7.30036	1.31454	NM_032582	USP32	NM_032582	RefSeq	Homo sapiens ubiquitin specific peptidase 32 (USP32), mRNA.	Hs.132868	chr17	ubiquitin-dependent protein catabolic process // protein deubiquitination // proteolysis // metabolic process	Golgi apparatus // membrane // Golgi apparatus	ubiquitin thiolesterase activity // ubiquitin-specific protease activity // calcium ion binding // peptidase activity // cysteine-type peptidase activity // hydrolase activity // ubiquitinyl hydrolase activity // metal ion binding // protein binding
TC06001879.hg.1	7.01803	7.02854	5.6072	5.8155	1.31193	NM_004370	COL12A1	NM_004370	RefSeq	Homo sapiens collagen, type XII, alpha 1 (COL12A1), transcript variant long, mRNA.	Hs.101302	chr6	skeletal system development // cell adhesion // extracellular matrix disassembly // extracellular matrix organization // collagen fibril organization // collagen catabolic process	extracellular region // collagen type XII trimer // extracellular space // endoplasmic reticulum lumen // extracellular matrix // extracellular vesicular exosome // extracellular region // proteinaceous extracellular matrix // collagen trimer // collagen type XII trimer	extracellular matrix structural constituent conferring tensile strength
TC20000239.hg.1	9.51802	9.59643	8.39566	8.09565	1.31157	NM_031483	ITCH	NM_031483	RefSeq	Homo sapiens itchy E3 ubiquitin protein ligase (ITCH), transcript variant 2, mRNA.	Hs.632272	chr20	regulation of cell growth // positive regulation of T cell anergy // ubiquitin-dependent protein catabolic process // ubiquitin-dependent protein catabolic process // apoptotic process // inflammatory response // Notch signaling pathway // protein ubiquitination // negative regulation of NF-kappaB transcription factor activity // negative regulation of type I interferon production // protein K29-…	nucleus // nucleus // cytoplasm // cytosol // plasma membrane // cell cortex // cytoplasmic vesicle // nucleus // nucleus // cytoplasm // plasma membrane // membrane // membrane	ubiquitin-protein transferase activity // ubiquitin-protein transferase activity // ubiquitin-protein transferase activity // protein binding // ligase activity // ribonucleoprotein complex binding // CXCR chemokine receptor binding // ubiquitin-protein transferase activity
TC05000083.hg.1	8.24533	8.3203	6.92823	7.01583	1.31079	NM_007118	TRIO	NM_007118	RefSeq	Homo sapiens trio Rho guanine nucleotide exchange factor (TRIO), mRNA.	Hs.130031	chr5	protein phosphorylation // transmembrane receptor protein tyrosine phosphatase signaling pathway // small GTPase mediated signal transduction // axon guidance // regulation of Rho GTPase activity // positive regulation of apoptotic process // regulation of GTPase activity // neurotrophin TRK receptor signaling pathway // regulation of small GTPase mediated signal transduction // apoptotic signali…	cytosol // cytoplasm	protein serine/threonine kinase activity // guanyl-nucleotide exchange factor activity // Rho guanyl-nucleotide exchange factor activity // protein binding // ATP binding // enzyme binding // nucleotide binding // protein kinase activity // protein serine/threonine kinase activity // guanyl-nucleotide exchange factor activity // kinase activity // transferase activity // transferase activity, tra…
TC01000456.hg.1	10.152	10.1041	8.99872	8.64096	1.30819	NM_005095	ZMYM4	NM_005095	RefSeq	Homo sapiens zinc finger, MYM-type 4 (ZMYM4), mRNA.	Hs.269211	chr1	cytoskeleton organization // multicellular organismal development // regulation of cell morphogenesis	nucleus // nucleolus // cytoplasm	DNA binding // zinc ion binding // metal ion binding
TC01000647.hg.1	6.99065	7.48449	6.02934	5.82946	1.30818	NM_001004339	ZYG11A	NM_001004339	RefSeq	Homo sapiens zyg-11 family member A, cell cycle regulator (ZYG11A), mRNA.	Hs.658458	chr1	---	---	---
TC03001698.hg.1	7.04007	7.27116	5.97307	5.72195	1.3081	NM_004487	GOLGB1	NM_004487	RefSeq	Homo sapiens golgin B1 (GOLGB1), transcript variant 2, mRNA.	Hs.213389	chr3	Golgi organization	Golgi membrane // endoplasmic reticulum-Golgi intermediate compartment // Golgi apparatus // Golgi stack // cis-Golgi network // integral component of membrane // Golgi membrane // Golgi apparatus // membrane // membrane // integral component of membrane	protein binding // poly(A) RNA binding
TC08001434.hg.1	8.55026	8.31047	7.3277	6.91925	1.30689	NM_015496	KIAA1429	NM_015496	RefSeq	Homo sapiens KIAA1429 (KIAA1429), transcript variant 1, mRNA.	Hs.202238	chr8	mRNA processing // RNA splicing	nucleus	poly(A) RNA binding
TC03000909.hg.1	7.97339	8.34551	7.28962	6.41805	1.30561	NM_003262	SEC62	NM_003262	RefSeq	Homo sapiens SEC62 homolog (S. cerevisiae) (SEC62), mRNA.	Hs.744859	chr3	cotranslational protein targeting to membrane // posttranslational protein targeting to membrane // transport // protein transport	endoplasmic reticulum // endoplasmic reticulum membrane // rough endoplasmic reticulum // membrane // integral component of membrane // endoplasmic reticulum // membrane // integral component of membrane	receptor activity // protein transporter activity
TC01001596.hg.1	6.43643	6.94139	5.50371	5.2691	1.30251	NM_001105518	SWT1	NM_001105518	RefSeq	Homo sapiens SWT1 RNA endoribonuclease homolog (S. cerevisiae) (SWT1), transcript variant 2, mRNA.	Hs.134183	chr1	---	---	---
TC14000810.hg.1	6.95796	6.61468	5.41236	5.55591	1.30218	NM_153046	TDRD9	NM_153046	RefSeq	Homo sapiens tudor domain containing 9 (TDRD9), mRNA.	Hs.21454	chr14	male meiosis // multicellular organismal development // spermatogenesis // fertilization // cell differentiation // gene silencing by RNA // piRNA metabolic process // DNA methylation involved in gamete generation // meiotic nuclear division // male meiosis // spermatogenesis // fertilization // piRNA metabolic process // DNA methylation involved in gamete generation // metabolic process	nucleus // piP-body // nucleus // cytoplasm // piP-body	nucleic acid binding // helicase activity // ATP binding // nucleotide binding // hydrolase activity
TC01003897.hg.1	10.6502	10.7137	9.59811	9.1619	1.30191	NM_022735	ACBD3	NM_022735	RefSeq	Homo sapiens acyl-CoA binding domain containing 3 (ACBD3), mRNA.	Hs.520207	chr1	steroid biosynthetic process // transport // lipid metabolic process	Golgi membrane // mitochondrion // Golgi apparatus // integral component of membrane // Golgi apparatus // membrane // membrane	fatty-acyl-CoA binding // protein binding
TC02001235.hg.1	7.8615	7.72676	6.50557	6.47966	1.30152	NM_001178000	PIKFYVE	NM_001178000	RefSeq	Homo sapiens phosphoinositide kinase, FYVE finger containing (PIKFYVE), transcript variant 4, mRNA.	Hs.744997	chr2	phospholipid metabolic process // phosphatidylinositol biosynthetic process // receptor-mediated endocytosis // myelin assembly // protein localization to nucleus // intracellular signal transduction // phosphatidylinositol-3-phosphate biosynthetic process // retrograde transport, endosome to Golgi // cellular protein metabolic process // small molecule metabolic process // phosphatidylinositol p…	Golgi membrane // cytosol // endosome membrane // cytoplasmic vesicle // early endosome membrane // early endosome membrane // late endosome membrane // membrane raft // perinuclear region of cytoplasm // endosome // endosome membrane // membrane	1-phosphatidylinositol-3-phosphate 5-kinase activity // protein binding // ATP binding // 1-phosphatidylinositol-4-phosphate 5-kinase activity // phosphatidylinositol-3,5-bisphosphate 5-phosphatase activity // metal ion binding // nucleotide binding // kinase activity // phosphatidylinositol phosphate kinase activity // transferase activity
TC15002809.hg.1	8.50647	8.17022	6.8654	7.20847	1.30141	NM_014659	PPIP5K1	NM_014659	RefSeq	Homo sapiens diphosphoinositol pentakisphosphate kinase 1 (PPIP5K1), transcript variant 2, mRNA.	Hs.156814 // Hs.679911	chr15	inositol metabolic process // phosphorylation // dephosphorylation // inositol phosphate metabolic process // small molecule metabolic process	cytosol // cytosol // plasma membrane // cytoplasm // cytosol // membrane	inositol-1,3,4,5,6-pentakisphosphate kinase activity // inositol hexakisphosphate 5-kinase activity // acid phosphatase activity // ATP binding // diphosphoinositol-pentakisphosphate kinase activity // inositol hexakisphosphate 1-kinase activity // inositol hexakisphosphate 3-kinase activity // nucleotide binding // inositol hexakisphosphate 5-kinase activity // kinase activity // transferase act…
TC08002590.hg.1	8.50905	8.51969	7.28985	7.13651	1.30119	NM_024940	DOCK5	NM_024940	RefSeq	Homo sapiens dedicator of cytokinesis 5 (DOCK5), mRNA.	Hs.195403	chr8	small GTPase mediated signal transduction // regulation of GTPase activity // regulation of GTPase activity // positive regulation of GTPase activity // positive regulation of GTPase activity	cytoplasm // cytoplasm	guanyl-nucleotide exchange factor activity // guanyl-nucleotide exchange factor activity
TC05000563.hg.1	6.80498	6.67336	5.53588	5.34203	1.30022	NM_005509	DMXL1	NM_005509	RefSeq	Homo sapiens Dmx-like 1 (DMXL1), transcript variant 2, mRNA.	Hs.181042	chr5	---	---	---
TC03003371.hg.1	9.95699	9.79743	8.61001	8.54566	1.29938	NM_001145248	FAM157A	NM_001145248	RefSeq	Homo sapiens family with sequence similarity 157, member A (FAM157A), mRNA.	Hs.744675	chr3	---	---	---
TC14001326.hg.1	7.33561	6.97861	5.96804	5.74832	1.29893	NM_003239	TGFB3	NM_003239	RefSeq	Homo sapiens transforming growth factor, beta 3 (TGFB3), mRNA.	Hs.592317	chr14	activation of MAPK activity // response to hypoxia // in utero embryonic development // platelet degranulation // transforming growth factor beta receptor signaling pathway // SMAD protein import into nucleus // salivary gland morphogenesis // female pregnancy // aging // blood coagulation // negative regulation of DNA replication // negative regulation of cell proliferation // positive regulatio…	extracellular region // extracellular space // nucleus // plasma membrane // cell surface // T-tubule // extracellular matrix // platelet alpha granule lumen // neuronal cell body // extracellular region // cytoplasm // secretory granule // extracellular matrix	type II transforming growth factor beta receptor binding // type II transforming growth factor beta receptor binding // protein binding // growth factor activity // type I transforming growth factor beta receptor binding // identical protein binding // protein heterodimerization activity // transforming growth factor beta binding // transforming growth factor beta receptor binding
TC05001449.hg.1	7.45059	7.63557	6.59944	5.8907	1.29801	NM_022892	NAIP	NM_022892	RefSeq	Homo sapiens NLR family, apoptosis inhibitory protein (NAIP), transcript variant 2, mRNA.	Hs.654500	chr5	inflammatory response // nervous system development // metabolic process // negative regulation of apoptotic process // negative regulation of cysteine-type endopeptidase activity involved in apoptotic process // negative regulation of neuron apoptotic process // innate immune response // immune system process // apoptotic process // negative regulation of peptidase activity // negative regulatio…	cytoplasm // basolateral plasma membrane // extracellular vesicular exosome // cytoplasm	protein binding // ATP binding // nucleoside-triphosphatase activity // cysteine-type endopeptidase inhibitor activity involved in apoptotic process // metal ion binding // nucleotide binding // cysteine-type endopeptidase inhibitor activity // ATP binding // peptidase inhibitor activity
TC05001826.hg.1	8.69464	8.86123	7.55873	7.40294	1.2971	NM_001164326	BRD8	NM_001164326	RefSeq	Homo sapiens bromodomain containing 8 (BRD8), transcript variant 4, mRNA.	Hs.519337	chr5	chromatin organization // transcription, DNA-templated // regulation of transcription, DNA-templated // regulation of transcription from RNA polymerase II promoter // signal transduction // cell surface receptor signaling pathway // intracellular receptor signaling pathway // regulation of growth // histone H4 acetylation // histone H2A acetylation // regulation of transcription, DNA-templated //…	Swr1 complex // nucleus // nucleus // nucleoplasm // nucleolus // mitochondrion // NuA4 histone acetyltransferase complex // nucleus	sequence-specific DNA binding transcription factor activity // thyroid hormone receptor activity
TC12001726.hg.1	7.9574	7.91144	6.91741	6.35943	1.296	NM_144982	ZFC3H1	NM_144982	RefSeq	Homo sapiens zinc finger, C3H1-type containing (ZFC3H1), mRNA.	Hs.527874	chr12	RNA processing	extracellular space // intracellular	protein binding // poly(A) RNA binding // metal ion binding
TC10001579.hg.1	7.81407	7.93569	6.69734	6.46096	1.29573	NM_001166244	HPSE2	NM_001166244	RefSeq	Homo sapiens heparanase 2 (inactive) (HPSE2), transcript variant 2, mRNA.	Hs.500750 // Hs.676960 // Hs.689544	chr10	carbohydrate metabolic process // glycosaminoglycan catabolic process // glycosaminoglycan metabolic process // small molecule metabolic process // carbohydrate metabolic process // biological_process // metabolic process	proteinaceous extracellular matrix // intracellular // plasma membrane // extracellular region // proteinaceous extracellular matrix // membrane	heparanase activity // heparanase activity // heparan sulfate proteoglycan binding // hydrolase activity, acting on glycosyl bonds
TC01003881.hg.1	9.85361	9.71505	8.66316	8.31413	1.29568	NM_001243146	NVL	NM_001243146	RefSeq	Homo sapiens nuclear VCP-like (NVL), transcript variant 3, mRNA.	Hs.497867	chr1	metabolic process	nucleus // nucleolus // nucleus // membrane	ATP binding // nucleoside-triphosphatase activity // poly(A) RNA binding // nucleotide binding // ATP binding
TC18000042.hg.1	5.71611	6.43487	5.17586	4.38409	1.29551	NM_001083625	ANKRD12	NM_001083625	RefSeq	Homo sapiens ankyrin repeat domain 12 (ANKRD12), transcript variant 2, mRNA.	Hs.464585	chr18	---	nucleus // nucleolus // cytoplasm // nucleus // ribosome	---
TC03000715.hg.1	7.86334	7.73691	6.81148	6.20203	1.29337	NM_015268	DNAJC13	NM_015268	RefSeq	Homo sapiens DnaJ (Hsp40) homolog, subfamily C, member 13 (DNAJC13), mRNA.	Hs.12707	chr3	osteoblast differentiation	lysosomal membrane // membrane // extracellular vesicular exosome	---
TC0X000061.hg.1	7.76188	8.15063	6.95484	6.37888	1.2894	NM_003611	OFD1	NM_003611	RefSeq	Homo sapiens oral-facial-digital syndrome 1 (OFD1), mRNA.	Hs.6483	chrX	G2/M transition of mitotic cell cycle // mitotic cell cycle // mitotic nuclear division // centriole replication // cilium morphogenesis // epithelial cilium movement involved in determination of left/right asymmetry // spindle assembly involved in mitosis // cell projection organization // cilium morphogenesis // epithelial cilium movement involved in determination of left/right asymmetry	nucleus // centrosome // centriole // cytosol // cilium // microtubule cytoskeleton // centriolar satellite // ciliary basal body // cytoplasm // centriole // microtubule organizing center // cytoskeleton // cilium // membrane // cell projection	protein binding // alpha-tubulin binding // gamma-tubulin binding // alpha-tubulin binding // gamma-tubulin binding
TC07002083.hg.1	8.76444	8.59888	7.58925	7.19906	1.2875	NM_017760	NCAPG2	NM_017760	RefSeq	Homo sapiens non-SMC condensin II complex, subunit G2 (NCAPG2), transcript variant 1, mRNA.	Hs.18616	chr7	mitotic cell cycle // inner cell mass cell proliferation // mitotic nuclear division // chromosome condensation // cell cycle // cell division	nucleus // nucleoplasm // nucleolus // nucleus // membrane	protein binding // methylated histone binding
TC02001857.hg.1	6.35359	6.3247	5.31241	4.79472	1.28558	NM_001135598	CLHC1	NM_001135598	RefSeq	Homo sapiens clathrin heavy chain linker domain containing 1 (CLHC1), transcript variant 2, mRNA.	Hs.347014	chr2	---	---	---
TC14001007.hg.1	7.78135	7.38746	6.48945	6.10862	1.28537	NM_001083893	STRN3	NM_001083893	RefSeq	Homo sapiens striatin, calmodulin binding protein 3 (STRN3), transcript variant 1, mRNA.	Hs.401843	chr14	negative regulation of transcription from RNA polymerase II promoter // response to estradiol // negative regulation of intracellular estrogen receptor signaling pathway // negative regulation of transcription, DNA-templated // negative regulation of transcription, DNA-templated // positive regulation of transcription from RNA polymerase II promoter // response to estradiol // negative regulation…	protein phosphatase type 2A complex // nucleus // nucleoplasm // cytoplasm // Golgi apparatus // plasma membrane // dendrite // neuronal cell body // protein complex // cytoplasm // membrane // dendrite // neuronal cell body // protein complex	sequence-specific DNA binding transcription factor activity // protein binding // calmodulin binding // protein complex binding // protein phosphatase 2A binding // armadillo repeat domain binding // calmodulin binding // protein complex binding
TC01001582.hg.1	9.59078	9.73381	8.36348	8.39063	1.28524	NM_001357	DHX9	NM_001357	RefSeq	Homo sapiens DEAH (Asp-Glu-Ala-His) box helicase 9 (DHX9), transcript variant 1, mRNA.	Hs.191518	chr1	mRNA splicing, via spliceosome // osteoblast differentiation // ATP catabolic process // ATP catabolic process // circadian rhythm // RNA splicing // gene expression // positive regulation of type I interferon production // DNA duplex unwinding // cellular response to heat // innate immune response // CRD-mediated mRNA stabilization // rhythmic process // metabolic process	nucleus // nucleoplasm // nucleolus // cytoplasm // centrosome // cytosol // membrane // ribonucleoprotein complex // CRD-mediated mRNA stability complex // nucleus // nucleus // cytoplasm // cytoplasmic ribonucleoprotein granule	RNA polymerase II transcription factor binding // DNA binding // RNA helicase activity // ATP-dependent DNA helicase activity // ATP-dependent RNA helicase activity // protein binding // ATP binding // poly(A) RNA binding // nucleotide binding // nucleic acid binding // RNA binding // helicase activity // ATP-dependent helicase activity // hydrolase activity
TC01003343.hg.1	8.52211	8.63349	7.15014	7.43527	1.28509	NM_178229	IQGAP3	NM_178229	RefSeq	Homo sapiens IQ motif containing GTPase activating protein 3 (IQGAP3), mRNA.	Hs.591495	chr1	G1/S transition of mitotic cell cycle // activation of MAPK activity // Ras protein signal transduction // regulation of cell size // positive regulation of gene expression // negative regulation of gene expression // positive regulation of Ras GTPase activity // positive regulation of mammary gland epithelial cell proliferation // ERK1 and ERK2 cascade // cellular response to organic substance /…	cytoplasm // cell-cell junction // lateral plasma membrane // intracellular	Ras GTPase activator activity // calmodulin binding // Rho GTPase binding // GTPase activator activity // Ras GTPase binding
TC19000102.hg.1	8.16488	8.47442	7.01638	7.05316	1.28488	NM_001201338	SAFB	NM_001201338	RefSeq	Homo sapiens scaffold attachment factor B (SAFB), transcript variant 1, mRNA.	Hs.728802	chr19	chromatin organization // transcription, DNA-templated // intracellular estrogen receptor signaling pathway // growth // hormone metabolic process // positive regulation of transcription from RNA polymerase II promoter // regulation of transcription, DNA-templated	nucleus // nucleolus // nucleus // nucleus	nucleotide binding // core promoter binding // chromatin binding // double-stranded DNA binding // protein binding // poly(A) RNA binding // nucleic acid binding // DNA binding // RNA binding
TC03000906.hg.1	7.07229	7.25134	6.14684	5.61106	1.28286	NM_001185118	MYNN	NM_001185118	RefSeq	Homo sapiens myoneurin (MYNN), transcript variant 2, mRNA.	Hs.507025	chr3	transcription, DNA-templated // regulation of transcription, DNA-templated // transcription, DNA-templated // regulation of transcription, DNA-templated // regulation of transcription, DNA-templated	nucleus // nucleus	DNA binding // sequence-specific DNA binding transcription factor activity // zinc ion binding // nucleic acid binding // sequence-specific DNA binding transcription factor activity // sequence-specific DNA binding transcription factor activity // metal ion binding
TC05000730.hg.1	10.1144	10.2084	9.11784	8.64124	1.28189	NM_006083	IK	NM_006083	RefSeq	Homo sapiens IK cytokine, down-regulator of HLA II (IK), mRNA.	Hs.421245	chr5	immune response // cell-cell signaling	extracellular space // nucleus	protein binding // identical protein binding
TC17001434.hg.1	8.12049	8.24257	6.9321	6.86798	1.28149	NM_017748	CWC25	NM_017748	RefSeq	Homo sapiens CWC25 spliceosome-associated protein homolog (S. cerevisiae) (CWC25), transcript variant 1, mRNA.	Hs.406223	chr17	---	---	---
TC05000009.hg.1	9.89404	9.76666	8.60513	8.49371	1.28093	NM_018140	CEP72	NM_018140	RefSeq	Homo sapiens centrosomal protein 72kDa (CEP72), mRNA.	Hs.591741	chr5	G2/M transition of mitotic cell cycle // mitotic cell cycle // spindle organization // gamma-tubulin complex localization	centrosome // cytosol // cytoplasm // microtubule organizing center // cytoskeleton	protein binding // identical protein binding
TC15000324.hg.1	6.79054	6.70329	5.59475	5.33815	1.28047	NM_024956	TMEM62	NM_024956	RefSeq	Homo sapiens transmembrane protein 62 (TMEM62), mRNA.	Hs.511175	chr15	---	integral component of membrane // membrane	---
TC16002055.hg.1	9.18992	9.32687	7.96025	7.99685	1.27985	NM_017803	DUS2	NM_017803	RefSeq	Homo sapiens dihydrouridine synthase 2 (DUS2), transcript variant 1, mRNA.	Hs.534460	chr16	tRNA dihydrouridine synthesis // negative regulation of protein kinase activity // oxidation-reduction process // negative regulation of cell death // tRNA processing	cytoplasm // mitochondrion // endoplasmic reticulum // cytoplasm	double-stranded RNA binding // protein kinase inhibitor activity // protein binding // tRNA dihydrouridine synthase activity // flavin adenine dinucleotide binding // RNA binding // catalytic activity // oxidoreductase activity
TC13000530.hg.1	8.01688	8.2169	7.07887	6.59595	1.27948	NM_001014380	KATNAL1	NM_001014380	RefSeq	Homo sapiens katanin p60 subunit A-like 1 (KATNAL1), transcript variant 2, mRNA.	Hs.243596	chr13	ATP catabolic process // spermatogenesis // microtubule severing // metabolic process	cytoplasm // microtubule // cytoskeleton	ATP binding // microtubule binding // microtubule-severing ATPase activity // nucleotide binding // hydrolase activity // nucleoside-triphosphatase activity
TC0X000900.hg.1	7.92833	8.19789	6.69773	6.87126	1.27862	NM_000292	PHKA2	NM_000292	RefSeq	Homo sapiens phosphorylase kinase, alpha 2 (liver) (PHKA2), mRNA.	Hs.54941	chrX	carbohydrate metabolic process // glycogen catabolic process // glucose metabolic process // generation of precursor metabolites and energy // cellular protein modification process // protein phosphorylation // small molecule metabolic process // carbohydrate metabolic process // polysaccharide metabolic process // glycogen metabolic process	cytosol // plasma membrane // phosphorylase kinase complex // phosphorylase kinase complex // membrane	hydrolase activity, hydrolyzing O-glycosyl compounds // phosphorylase kinase activity // calmodulin binding // catalytic activity
TC14001116.hg.1	7.62964	7.8977	6.78761	6.1844	1.27767	NM_006939	SOS2	NM_006939	RefSeq	Homo sapiens son of sevenless homolog 2 (Drosophila) (SOS2), mRNA.	Hs.291533	chr14	small GTPase mediated signal transduction // axon guidance // regulation of Rho GTPase activity // positive regulation of apoptotic process // neurotrophin TRK receptor signaling pathway // regulation of small GTPase mediated signal transduction // positive regulation of small GTPase mediated signal transduction // apoptotic signaling pathway // small GTPase mediated signal transduction // positi…	cytosol // intracellular	DNA binding // Rho guanyl-nucleotide exchange factor activity // protein binding // protein heterodimerization activity // guanyl-nucleotide exchange factor activity
TC15000290.hg.1	7.20428	7.47945	6.46666	5.66486	1.27611	NM_144508	CASC5	NM_144508	RefSeq	Homo sapiens cancer susceptibility candidate 5 (CASC5), transcript variant 2, mRNA.	Hs.181855	chr15	mitotic cell cycle // acrosome assembly // nucleosome assembly // mitotic nuclear division // attachment of spindle microtubules to kinetochore // negative regulation of phosphatase activity // centromere-specific nucleosome assembly // protein localization to kinetochore // spindle assembly checkpoint // cell cycle // chromosome segregation // cell division	condensed chromosome kinetochore // acrosomal vesicle // nucleus // nucleoplasm // nucleolus // cytoplasm // cytosol // extracellular vesicular exosome // chromosome, centromeric region // kinetochore // nucleus // chromosome	protein binding
TC02001687.hg.1	7.30271	6.88674	5.74417	5.89482	1.27523	NM_015662	IFT172	NM_015662	RefSeq	Homo sapiens intraflagellar transport 172 (IFT172), mRNA.	Hs.127401	chr2	neural tube formation // smoothened signaling pathway // determination of left/right symmetry // dorsal/ventral pattern formation // protein processing // spinal cord motor neuron differentiation // cilium assembly // cilium assembly // multicellular organismal development // cilium assembly	cilium // cilium // cell projection	---
TC11003488.hg.1	9.30811	8.72919	7.75019	7.73863	1.27424	NM_001079559	HNRNPUL2	NM_001079559	RefSeq	Homo sapiens heterogeneous nuclear ribonucleoprotein U-like 2 (HNRNPUL2), mRNA.	Hs.657058	chr11	biological_process	nucleus // nucleus // membrane	poly(A) RNA binding // nucleic acid binding
TC01003896.hg.1	8.83484	9.13999	7.85865	7.56837	1.27391	NM_152608	SDE2	NM_152608	RefSeq	Homo sapiens SDE2 telomere maintenance homolog (S. pombe) (SDE2), mRNA.	Hs.520192	chr1	---	---	---
TC13000225.hg.1	8.76651	9.26171	7.76652	7.71417	1.27377	NM_001011724	HNRNPA1L2	NM_001011724	RefSeq	Homo sapiens heterogeneous nuclear ribonucleoprotein A1-like 2 (HNRNPA1L2), transcript variant 1, mRNA.	Hs.447506	chr13	mRNA processing // RNA splicing // mRNA transport // transport	spliceosomal complex // cytoplasm // nucleus // ribonucleoprotein complex	nucleotide binding // RNA binding // nucleic acid binding
TC05000799.hg.1	8.54658	8.6572	7.42851	7.22879	1.27324	NM_001040006	TCERG1	NM_001040006	RefSeq	Homo sapiens transcription elongation regulator 1 (TCERG1), transcript variant 2, mRNA.	Hs.443465	chr5	negative regulation of transcription from RNA polymerase II promoter // transcription from RNA polymerase II promoter // transcription, DNA-templated // regulation of transcription, DNA-templated	nucleus // nucleus	RNA polymerase II repressing transcription factor binding // RNA polymerase II transcription corepressor activity // transcription coactivator activity // protein binding // poly(A) RNA binding // proline-rich region binding
TC08001433.hg.1	7.07608	6.9027	5.78932	5.64317	1.27315	NM_001205262	RAD54B	NM_001205262	RefSeq	Homo sapiens RAD54 homolog B (S. cerevisiae) (RAD54B), transcript variant 2, mRNA.	Hs.744229	chr8	double-strand break repair via homologous recombination // ATP catabolic process // mitotic recombination // reciprocal meiotic recombination // DNA duplex unwinding // transcription, DNA-templated // regulation of transcription, DNA-templated // DNA repair // cellular response to DNA damage stimulus // metabolic process	nucleus // nucleus	DNA binding // DNA helicase activity // RNA helicase activity // ATP binding // DNA translocase activity // protein binding // nucleotide binding // nucleic acid binding // helicase activity // hydrolase activity
TC06000605.hg.1	8.62269	9.0081	7.48804	7.5983	1.27222	NM_006502	POLH	NM_006502	RefSeq	Homo sapiens polymerase (DNA directed), eta (POLH), transcript variant 1, mRNA.	Hs.655467	chr6	DNA synthesis involved in DNA repair // DNA-dependent DNA replication // DNA-dependent DNA replication // DNA repair // regulation of DNA repair // pyrimidine dimer repair // postreplication repair // response to UV-C // DNA replication // DNA repair // cellular response to DNA damage stimulus	nucleoplasm // nucleus	damaged DNA binding // DNA-directed DNA polymerase activity // protein binding // metal ion binding // DNA binding // damaged DNA binding // DNA-directed DNA polymerase activity // transferase activity // nucleotidyltransferase activity
TC09000140.hg.1	10.4155	10.3653	9.20787	9.02877	1.27209	NM_002504	NFX1	NM_002504	RefSeq	Homo sapiens nuclear transcription factor, X-box binding 1 (NFX1), transcript variant 1, mRNA.	Hs.413074	chr9	negative regulation of transcription from RNA polymerase II promoter // transcription from RNA polymerase II promoter // inflammatory response // viral process // negative regulation of MHC class II biosynthetic process // negative regulation of transcription from RNA polymerase II promoter // transcription, DNA-templated // regulation of transcription, DNA-templated	nucleus	DNA binding // sequence-specific DNA binding transcription factor activity // zinc ion binding // ligase activity // poly(A) RNA binding // nucleic acid binding // sequence-specific DNA binding transcription factor activity // metal ion binding
TC05000471.hg.1	4.93403	5.32326	3.9231	3.79004	1.27207	NM_001130140	ERAP2	NM_001130140	RefSeq	Homo sapiens endoplasmic reticulum aminopeptidase 2 (ERAP2), transcript variant 2, mRNA.	Hs.482910	chr5	antigen processing and presentation of peptide antigen via MHC class I // proteolysis // regulation of blood pressure // antigen processing and presentation of endogenous peptide antigen via MHC class I // immune system process	endoplasmic reticulum lumen // endoplasmic reticulum membrane // integral component of membrane // endoplasmic reticulum // membrane	aminopeptidase activity // metallopeptidase activity // zinc ion binding // aminopeptidase activity // peptidase activity // metallopeptidase activity // zinc ion binding // hydrolase activity // metal ion binding
TC08001173.hg.1	7.83324	7.71509	6.49263	6.51316	1.27127	NM_001099412	KAT6A	NM_001099412	RefSeq	Homo sapiens K(lysine) acetyltransferase 6A (KAT6A), transcript variant 1, mRNA.	Hs.491577	chr8	heart morphogenesis // DNA packaging // chromatin organization // nucleosome assembly // transcription, DNA-templated // protein acetylation // histone acetylation // myeloid cell differentiation // somatic stem cell maintenance // embryonic hemopoiesis // aorta morphogenesis // negative regulation of sequence-specific DNA binding transcription factor activity // histone H3 acetylation // negativ…	nucleosome // nucleus // nucleoplasm // nucleolus // Golgi apparatus // PML body // MOZ/MORF histone acetyltransferase complex // nucleus // nucleoplasm // PML body	DNA binding // chromatin binding // transcription coactivator activity // histone acetyltransferase activity // protein binding // transcription factor binding // zinc ion binding // acetyltransferase activity // DNA binding // histone acetyltransferase activity // zinc ion binding // transferase activity // transferase activity, transferring acyl groups // transferase activity, transferring acyl…
TC15000607.hg.1	7.46694	7.16508	6.00897	6.08313	1.26996	NM_001254740	SLC24A1	NM_001254740	RefSeq	Homo sapiens solute carrier family 24 (sodium/potassium/calcium exchanger), member 1 (SLC24A1), transcript variant 2, mRNA.	Hs.173092	chr15	transport // ion transport // calcium ion transport // visual perception // phototransduction, visible light // response to light intensity // rhodopsin mediated signaling pathway // sodium ion transmembrane transport // sodium ion transmembrane transport // transmembrane transport // transport // ion transport // calcium ion transport // visual perception // response to stimulus // transmembrane…	plasma membrane // integral component of plasma membrane // membrane // outer membrane // membrane // integral component of membrane	protein binding // calcium, potassium:sodium antiporter activity // symporter activity // calcium, potassium:sodium antiporter activity // antiporter activity
TC01003867.hg.1	5.99082	6.42704	5.31452	4.56589	1.26872	NM_001201536	TAF1A	NM_001201536	RefSeq	Homo sapiens TATA box binding protein (TBP)-associated factor, RNA polymerase I, A, 48kDa (TAF1A), transcript variant 3, mRNA.	Hs.153088	chr1	regulation of transcription, DNA-templated // transcription from RNA polymerase I promoter // transcription initiation from RNA polymerase I promoter // transcription elongation from RNA polymerase I promoter // termination of RNA polymerase I transcription // transcription from RNA polymerase II promoter // gene expression // transcription, DNA-templated // transcription from RNA polymerase I pr…	RNA polymerase I transcription factor complex // nucleus // nucleoplasm // microtubule cytoskeleton // intracellular membrane-bounded organelle // nucleus	DNA binding // protein binding
TC15001456.hg.1	7.84382	7.19972	6.36654	6.14087	1.26806	NM_000259	MYO5A	NM_000259	RefSeq	Homo sapiens myosin VA (heavy chain 12, myoxin) (MYO5A), transcript variant 1, mRNA.	Hs.21213	chr15	transport // exocytosis // synaptic transmission // visual perception // protein transport // vesicle-mediated transport // actin filament-based movement // insulin secretion // melanocyte differentiation // regulation of inositol 1,4,5-trisphosphate-sensitive calcium-release channel activity // locomotion involved in locomotory behavior // secretory granule localization // melanosome transport /…	ruffle // photoreceptor outer segment // cytoplasm // Golgi apparatus // intermediate filament // myosin complex // growth cone // insulin-responsive compartment // microtubule plus-end // melanosome // actomyosin // neuron projection // neuronal cell body // cytoplasm // membrane // secretory granule // insulin-responsive compartment // myosin complex	microfilament motor activity // actin binding // calcium ion binding // calmodulin binding // ATP binding // Rab GTPase binding // poly(A) RNA binding // microfilament motor activity // nucleotide binding // motor activity // actin filament binding // molecular_function
TC02002113.hg.1	8.67329	8.52102	6.98008	7.67989	1.26717	NM_017789	SEMA4C	NM_017789	RefSeq	Homo sapiens sema domain, immunoglobulin domain (Ig), transmembrane domain (TM) and short cytoplasmic domain, (semaphorin) 4C (SEMA4C), mRNA.	Hs.516220	chr2	neural tube closure // cell migration in hindbrain // cerebellum development // positive regulation of stress-activated MAPK cascade // muscle cell differentiation // semaphorin-plexin signaling pathway // neural tube closure // multicellular organismal development // nervous system development // cell migration in hindbrain // cell differentiation // muscle cell differentiation // semaphorin-ple…	extracellular space // postsynaptic density // integral component of membrane // cell junction // synaptic vesicle membrane // postsynaptic membrane // plasma membrane // postsynaptic density // membrane // synaptic vesicle membrane // cytoplasmic vesicle // synapse	receptor activity
TC01003983.hg.1	7.14585	7.20432	5.9731	5.84995	1.26356	NM_005646	TARBP1	NM_005646	RefSeq	Homo sapiens TAR (HIV-1) RNA binding protein 1 (TARBP1), mRNA.	Hs.498115	chr1	RNA methylation // regulation of transcription from RNA polymerase II promoter // RNA processing // methylation	nucleus	RNA binding // RNA methyltransferase activity // RNA binding // methyltransferase activity // transferase activity
TC17001028.hg.1	10.0608	10.1233	8.94025	8.71795	1.26295	NM_014389	PELP1	NM_014389	RefSeq	Homo sapiens proline, glutamate and leucine rich protein 1 (PELP1), transcript variant 1, mRNA.	Hs.744899	chr17	transcription, DNA-templated	nucleus // nucleolus // cytoplasm // MLL1 complex // nucleus // nucleoplasm // membrane	protein binding // poly(A) RNA binding
TC12000765.hg.1	6.01791	6.63849	5.06183	5.07277	1.2609	NM_001160	APAF1	NM_001160	RefSeq	Homo sapiens apoptotic peptidase activating factor 1 (APAF1), transcript variant 2, mRNA.	Hs.552567	chr12	neural tube closure // apoptotic DNA fragmentation // apoptotic process // activation of cysteine-type endopeptidase activity involved in apoptotic process // defense response // nervous system development // activation of cysteine-type endopeptidase activity involved in apoptotic process by cytochrome c // activation of cysteine-type endopeptidase activity involved in apoptotic process by cytoch…	nucleus // cytosol // apoptosome // apoptosome // extracellular vesicular exosome // intracellular // cytoplasm // cytosol	nucleotide binding // protein binding // ATP binding // cysteine-type endopeptidase activator activity involved in apoptotic process // identical protein binding // ADP binding // nucleotide binding // cysteine-type endopeptidase activator activity involved in apoptotic process // cysteine-type endopeptidase activator activity involved in apoptotic process
TC08000135.hg.1	7.43946	7.78167	6.64129	6.06081	1.25951	NM_006197	PCM1	NM_006197	RefSeq	Homo sapiens pericentriolar material 1 (PCM1), mRNA.	Hs.491148	chr8	G2/M transition of mitotic cell cycle // mitotic cell cycle // interkinetic nuclear migration // cytoplasmic microtubule organization // microtubule anchoring // microtubule anchoring at centrosome // intraciliary transport involved in cilium morphogenesis // cilium assembly // negative regulation of neurogenesis // centrosome organization // protein localization to centrosome // positive regulat…	pericentriolar material // cytoplasm // cytoplasm // centrosome // centrosome // cytosol // nonmotile primary cilium // nuclear membrane // centriolar satellite // protein complex // pericentriolar material // pericentriolar material // cytoplasm // cytoplasm // centrosome // centrosome // microtubule organizing center // cytoskeleton // membrane // centriolar satellite // cell projection // endo…	protein binding // identical protein binding // nucleotide binding // protein kinase activity // protein tyrosine kinase activity // protein tyrosine kinase activity // transmembrane receptor protein tyrosine kinase activity // receptor activity // calcium ion binding // calcium ion binding // ATP binding // kinase activity // transferase activity // transferase activity, transferring phosphorus-…
TC19001457.hg.1	7.64355	8.05646	6.44779	6.7341	1.25906	NM_139239	NFKBID	NM_139239	RefSeq	Homo sapiens nuclear factor of kappa light polypeptide gene enhancer in B-cells inhibitor, delta (NFKBID), mRNA.	Hs.466531	chr19	inflammatory response // negative regulation of NF-kappaB transcription factor activity // negative regulation of T cell differentiation in thymus // negative regulation of I-kappaB kinase/NF-kappaB signaling // positive regulation of thymocyte apoptotic process	nucleus	NF-kappaB binding
TC07001050.hg.1	7.34597	7.40353	6.22373	6.01236	1.25671	NM_138400	NOM1	NM_138400	RefSeq	Homo sapiens nucleolar protein with MIF4G domain 1 (NOM1), mRNA.	Hs.15825	chr7	biological_process	nucleus // nucleolus // nucleus // nucleolus	protein binding // poly(A) RNA binding // RNA binding
TC01002727.hg.1	8.38055	8.3623	7.20442	7.03045	1.25399	NM_033407	DOCK7	NM_033407	RefSeq	Homo sapiens dedicator of cytokinesis 7 (DOCK7), transcript variant 2, mRNA.	Hs.744927	chr1	microtubule cytoskeleton organization // small GTPase mediated signal transduction // axonogenesis // neuron projection development // activation of Rac GTPase activity // positive regulation of peptidyl-serine phosphorylation // pigmentation // establishment of neuroblast polarity // multicellular organismal development // nervous system development // cell differentiation // positive regulation…	COP9 signalosome // axon // growth cone // neuron projection // basal part of cell // axon // cell projection	guanyl-nucleotide exchange factor activity // Rac GTPase binding
TC13000758.hg.1	8.98051	9.04185	8.062	7.45341	1.25348	NM_022118	RBM26	NM_022118	RefSeq	Homo sapiens RNA binding motif protein 26 (RBM26), transcript variant 3, mRNA.	Hs.558528	chr13	mRNA processing // negative regulation of phosphatase activity	---	nucleotide binding // protein binding // poly(A) RNA binding // metal ion binding // nucleic acid binding // RNA binding
TC12000539.hg.1	8.80074	8.98676	7.60996	7.67268	1.25243	NM_001017956	OS9	NM_001017956	RefSeq	Homo sapiens osteosarcoma amplified 9, endoplasmic reticulum lectin (OS9), transcript variant 2, mRNA.	Hs.527861	chr12	protein targeting // protein retention in ER lumen // protein ubiquitination // ER-associated ubiquitin-dependent protein catabolic process // response to endoplasmic reticulum stress // protein ubiquitination involved in ubiquitin-dependent protein catabolic process	Hrd1p ubiquitin ligase complex // endoplasmic reticulum lumen // endoplasmic reticulum // endoplasmic reticulum lumen	glycoprotein binding // protease binding // protein binding
TC05001184.hg.1	9.81268	9.7919	8.55767	8.54233	1.25229	NM_012334	MYO10	NM_012334	RefSeq	Homo sapiens myosin X (MYO10), mRNA.	Hs.481720	chr5	ATP catabolic process // axon guidance // metabolic process // regulation of cell shape // positive regulation of cell-cell adhesion // cytoskeleton-dependent intracellular transport // Fc-gamma receptor signaling pathway involved in phagocytosis // innate immune response // regulation of filopodium assembly // transport // metabolic process // signal transduction	ruffle // nucleolus // cytoplasm // cytosol // plasma membrane // cell cortex // myosin complex // lamellipodium // filopodium membrane // filopodium tip // neuron projection // neuronal cell body // cytoplasm // cytosol // cytoskeleton // plasma membrane // membrane // filopodium // filopodium tip // cell projection	protein binding // calmodulin binding // ATP binding // phosphatidylinositol-3,4,5-trisphosphate binding // spectrin binding // actin-dependent ATPase activity // actin filament binding // plus-end directed microfilament motor activity // nucleotide binding // motor activity // actin binding
TC06001161.hg.1	8.19389	7.69597	6.95675	6.42911	1.252	NM_005922	MAP3K4	NM_005922	RefSeq	Homo sapiens mitogen-activated protein kinase kinase kinase 4 (MAP3K4), transcript variant 1, mRNA.	Hs.390428	chr6	MAPK cascade // MAPK cascade // activation of MAPKK activity // placenta development // protein phosphorylation // response to UV-C // regulation of gene expression // male germ-line sex determination // intracellular signal transduction // positive regulation of JUN kinase activity // chorionic trophoblast cell differentiation // positive regulation of p38MAPK cascade // phosphorylation // posit…	cytoplasm // perinuclear region of cytoplasm // cytoplasm	MAP kinase kinase kinase activity // protein binding // ATP binding // metal ion binding // nucleotide binding // protein kinase activity // protein serine/threonine kinase activity // MAP kinase kinase kinase activity // kinase activity // transferase activity // transferase activity, transferring phosphorus-containing groups
TC03000188.hg.1	8.65229	8.66034	7.40621	7.40315	1.25164	NM_005109	OXSR1	NM_005109	RefSeq	Homo sapiens oxidative stress responsive 1 (OXSR1), mRNA.	Hs.475970	chr3	protein phosphorylation // response to oxidative stress // signal transduction by phosphorylation // signal transduction by phosphorylation // intracellular signal transduction // protein phosphorylation // protein phosphorylation // response to oxidative stress // phosphorylation // peptidyl-threonine phosphorylation // signal transduction by phosphorylation // intracellular signal transduction	cytoplasm // extracellular vesicular exosome // cytoplasm	magnesium ion binding // protein serine/threonine kinase activity // receptor signaling protein serine/threonine kinase activity // protein binding // ATP binding // nucleotide binding // protein kinase activity // protein serine/threonine kinase activity // protein serine/threonine kinase activity // receptor signaling protein serine/threonine kinase activity // ATP binding // kinase activity //…
TC11000708.hg.1	8.49956	8.59801	7.44226	7.15382	1.25075	NM_001164160	PPP6R3	NM_001164160	RefSeq	Homo sapiens protein phosphatase 6, regulatory subunit 3 (PPP6R3), transcript variant 4, mRNA.	Hs.503022	chr11	regulation of phosphoprotein phosphatase activity	nucleus // nucleolus // cytoplasm // plasma membrane // nucleus // cytoplasm	protein binding // protein phosphatase binding
TC01000156.hg.1	6.90707	6.91904	5.55849	5.77524	1.24619	NM_015378	VPS13D	NM_015378	RefSeq	Homo sapiens vacuolar protein sorting 13 homolog D (S. cerevisiae) (VPS13D), transcript variant 1, mRNA.	Hs.439381	chr1	---	extracellular vesicular exosome	---
TC6_mann_hap4000068.hg.1	8.34354	8.43761	7.03324	7.25562	1.24615	NM_002441	MSH5	NM_002441	RefSeq	Homo sapiens mutS homolog 5 (MSH5), transcript variant 3, mRNA.	Hs.647011	chr6_mann_hap4	meiotic mismatch repair // ATP catabolic process // mismatch repair // meiotic nuclear division // reciprocal meiotic recombination // meiotic prophase II // homologous chromosome segregation // chiasma assembly // meiotic mismatch repair // ATP catabolic process // mismatch repair // meiotic nuclear division // reciprocal meiotic recombination // reciprocal meiotic recombination // homologous ch…	synaptonemal complex // mismatch repair complex // synaptonemal complex // mismatch repair complex	damaged DNA binding // protein binding // ATP binding // DNA-dependent ATPase activity // mismatched DNA binding // nucleotide binding // DNA binding // damaged DNA binding // DNA-dependent ATPase activity // mismatched DNA binding // mismatched DNA binding
TC10000310.hg.1	9.54916	9.64675	8.39724	8.30667	1.246	NM_018232	FAM21B	NM_018232	RefSeq	[retired]Homo sapiens family with sequence similarity 21, member B (FAM21B), mRNA.	---	chr10	---	---	---
TC04001249.hg.1	6.34601	6.32511	5.39533	4.78643	1.24468	NM_001812	CENPC	NM_001812	RefSeq	Homo sapiens centromere protein C (CENPC), mRNA.	Hs.479867	chr4	mitotic cell cycle // mitotic cell cycle // chromosome segregation // mitotic nuclear division // kinetochore assembly // cell cycle // cell division // kinetochore assembly	kinetochore // condensed chromosome kinetochore // condensed nuclear chromosome, centromeric region // nucleus // centromeric heterochromatin // cytoplasm // cytosol // chromosome, centromeric region // kinetochore // kinetochore // nucleus // chromosome	DNA binding // centromeric DNA binding // DNA binding
TC12001829.hg.1	7.5608	7.50738	6.48604	6.09375	1.24419	NM_018351	FGD6	NM_018351	RefSeq	Homo sapiens FYVE, RhoGEF and PH domain containing 6 (FGD6), mRNA.	Hs.506381	chr12	cytoskeleton organization // regulation of cell shape // actin cytoskeleton organization // regulation of Cdc42 GTPase activity // filopodium assembly // positive regulation of Rho GTPase activity // regulation of Rho protein signal transduction // positive regulation of GTPase activity // positive regulation of GTPase activity	ruffle // cytoplasm // Golgi apparatus // cytoskeleton // lamellipodium // cytoplasm	guanyl-nucleotide exchange factor activity // Rho guanyl-nucleotide exchange factor activity // small GTPase binding // metal ion binding // guanyl-nucleotide exchange factor activity
TC11001434.hg.1	8.26043	8.37512	7.11332	7.0343	1.24396	NM_032320	BTBD10	NM_032320	RefSeq	Homo sapiens BTB (POZ) domain containing 10 (BTBD10), mRNA.	Hs.332382	chr11	---	nucleus	---
TC11002199.hg.1	7.35148	7.20813	6.30987	5.76547	1.24213	NM_005590	MRE11A	NM_005590	RefSeq	Homo sapiens MRE11 meiotic recombination 11 homolog A (S. cerevisiae) (MRE11A), transcript variant 2, mRNA.	Hs.192649	chr11	regulation of mitotic recombination // telomere maintenance // double-strand break repair via homologous recombination // DNA catabolic process, endonucleolytic // DNA repair // base-excision repair // nucleotide-excision repair // double-strand break repair // double-strand break repair // double-strand break repair via nonhomologous end joining // DNA recombination // cellular response to DNA d…	chromosome, telomeric region // chromatin // nucleus // nucleoplasm // nucleolus // cytosol // Mre11 complex // Mre11 complex // site of double-strand break // chromatin // nucleus // nucleus	single-stranded DNA endodeoxyribonuclease activity // DNA binding // double-stranded DNA binding // ATP-dependent DNA helicase activity // nuclease activity // endonuclease activity // endodeoxyribonuclease activity // protein binding // protein C-terminus binding // 3'-5' exonuclease activity // manganese ion binding // nuclease activity // endonuclease activity // endonuclease activity // exonu…
TC15001335.hg.1	5.81358	6.02823	4.66543	4.69261	1.24189	NM_000138	FBN1	NM_000138	RefSeq	Homo sapiens fibrillin 1 (FBN1), mRNA.	Hs.591133	chr15	skeletal system development // kidney development // heart development // extracellular matrix disassembly // extracellular matrix organization // sequestering of BMP in extracellular matrix // sequestering of TGFbeta in extracellular matrix	microfibril // extracellular region // proteinaceous extracellular matrix // basement membrane // extracellular space // extracellular matrix // extracellular vesicular exosome // extracellular region // proteinaceous extracellular matrix // extracellular matrix	extracellular matrix structural constituent // calcium ion binding // protein binding // extracellular matrix structural constituent // calcium ion binding
TC01000547.hg.1	7.94299	7.96737	6.66366	6.76692	1.23989	NM_015284	SZT2	NM_015284	RefSeq	Homo sapiens seizure threshold 2 homolog (mouse) (SZT2), mRNA.	Hs.643560	chr1	central nervous system development // embryo development // post-embryonic development // corpus callosum morphogenesis // pigmentation // regulation of superoxide dismutase activity // central nervous system development // post-embryonic development	peroxisome // extracellular vesicular exosome // peroxisome	molecular_function
TC12000286.hg.1	8.55025	8.28205	7.01152	7.34636	1.23721	NM_004399	DDX11	NM_004399	RefSeq	Homo sapiens DEAD/H (Asp-Glu-Ala-Asp/His) box helicase 11 (DDX11), transcript variant 2, mRNA.	Hs.443960	chr12	mitotic sister chromatid segregation // mitotic S phase // G2/M transition of mitotic cell cycle // ATP catabolic process // ATP catabolic process // activation of signaling protein activity involved in unfolded protein response // sister chromatid cohesion // positive regulation of cell proliferation // viral process // endoplasmic reticulum unfolded protein response // DNA duplex unwinding // D…	nuclear chromatin // spindle pole // nucleus // nucleoplasm // nucleolus // midbody // nucleus // nucleolus	DNA binding // DNA helicase activity // RNA binding // ATP-dependent DNA helicase activity // helicase activity // protein binding // ATP binding // DNA-dependent ATPase activity // metal ion binding // 4 iron, 4 sulfur cluster binding // nucleotide binding // nucleic acid binding // helicase activity // helicase activity // ATP-dependent helicase activity // hydrolase activity // hydrolase activ…
TC02000883.hg.1	9.54149	9.79862	8.64592	8.2211	1.23655	NM_014607	UBXN4	NM_014607	RefSeq	Homo sapiens UBX domain protein 4 (UBXN4), mRNA.	Hs.591242	chr2	response to unfolded protein	nuclear envelope // cytoplasm // endoplasmic reticulum // endoplasmic reticulum membrane // nucleus // endoplasmic reticulum // membrane	protein binding
TC07000682.hg.1	7.92587	7.83103	6.95341	6.33075	1.23637	NM_021930	RINT1	NM_021930	RefSeq	Homo sapiens RAD50 interactor 1 (RINT1), mRNA.	Hs.531388	chr7	protein transport // vesicle-mediated transport // G2 DNA damage checkpoint // transport // cell cycle	endoplasmic reticulum // endoplasmic reticulum membrane // cytoplasm // endoplasmic reticulum // membrane	protein binding
TC02002745.hg.1	7.76779	8.21881	6.94408	6.57148	1.23552	NM_000465	BARD1	NM_000465	RefSeq	Homo sapiens BRCA1 associated RING domain 1 (BARD1), transcript variant 1, mRNA.	Hs.591642	chr2	tissue homeostasis // DNA repair // cellular response to DNA damage stimulus // cell cycle arrest // protein ubiquitination // negative regulation of mRNA 3'-end processing // regulation of phosphorylation // positive regulation of apoptotic process // negative regulation of apoptotic process // positive regulation of protein catabolic process // negative regulation of protein export from nucleus…	ubiquitin ligase complex // nucleus // nucleus // nucleolus // cytoplasm // BRCA1-BARD1 complex // intracellular membrane-bounded organelle // BRCA1-A complex // nucleus	RNA binding // ubiquitin-protein transferase activity // ubiquitin-protein transferase activity // protein binding // zinc ion binding // ligase activity // kinase binding // protein homodimerization activity // protein heterodimerization activity // metal ion binding
TC01000549.hg.1	8.16663	8.57304	7.12111	7.14753	1.23552	NM_014663	KDM4A	NM_014663	RefSeq	Homo sapiens lysine (K)-specific demethylase 4A (KDM4A), mRNA.	Hs.155983	chr1	transcription, DNA-templated // cardiac muscle hypertrophy in response to stress // viral process // histone demethylation // negative regulation of transcription, DNA-templated // oxidation-reduction process // histone H3-K36 demethylation // regulation of transcription, DNA-templated // chromatin modification	nucleus // nucleolus // cytoplasm // nucleus	protein binding // zinc ion binding // ubiquitin protein ligase binding // methylated histone binding // histone demethylase activity (H3-K36 specific) // oxidoreductase activity // metal ion binding // dioxygenase activity
TC02001062.hg.1	9.28685	9.48879	8.38258	7.92397	1.23455	NM_194247	HNRNPA3	NM_194247	RefSeq	Homo sapiens heterogeneous nuclear ribonucleoprotein A3 (HNRNPA3), mRNA.	Hs.516539	chr2	mRNA splicing, via spliceosome // mRNA splicing, via spliceosome // RNA splicing // gene expression // mRNA processing // RNA splicing	nucleus // nucleoplasm // ribonucleoprotein complex // catalytic step 2 spliceosome // nucleus // spliceosomal complex // ribonucleoprotein complex // viral nucleocapsid	nucleotide binding // RNA binding // protein binding // poly(A) RNA binding // nucleic acid binding // RNA binding
TC01004062.hg.1	9.87298	9.85166	8.81351	8.44306	1.23404	NM_015446	AHCTF1	NM_015446	RefSeq	Homo sapiens AT hook containing transcription factor 1 (AHCTF1), mRNA.	Hs.300887	chr1	mitotic cell cycle // cytokinesis // regulation of transcription, DNA-templated // protein transport // mRNA transport // nuclear pore complex assembly // transport // cell cycle // cell division	condensed chromosome kinetochore // chromatin // nucleus // nuclear pore // nucleoplasm // cytosol // nuclear matrix // nuclear pore outer ring // nuclear membrane // extracellular vesicular exosome // chromosome, centromeric region // kinetochore // condensed chromosome kinetochore // nucleus // nuclear pore // chromosome // cytoplasm	DNA binding // sequence-specific DNA binding transcription factor activity
TC14001246.hg.1	8.15436	8.11502	6.84409	6.95987	1.23271	NM_015346	ZFYVE26	NM_015346	RefSeq	Homo sapiens zinc finger, FYVE domain containing 26 (ZFYVE26), mRNA.	Hs.98041	chr14	double-strand break repair via homologous recombination // cytokinesis // cell death // double-strand break repair via homologous recombination // cytokinesis // DNA repair // cellular response to DNA damage stimulus // cell cycle // cell division	lysosomal membrane // centrosome // midbody // cytoplasm // microtubule organizing center // cytoskeleton // midbody	protein binding // phosphatidylinositol-3-phosphate binding // metal ion binding // lipid binding // phosphatidylinositol-3-phosphate binding
TC02000524.hg.1	7.81269	7.79538	6.6989	6.44506	1.23206	NM_001146688	KDM3A	NM_001146688	RefSeq	Homo sapiens lysine (K)-specific demethylase 3A (KDM3A), transcript variant 2, mRNA.	Hs.557425	chr2	transcription, DNA-templated // spermatid nucleus elongation // hormone-mediated signaling pathway // androgen receptor signaling pathway // histone H3-K9 demethylation // histone H3-K9 dimethylation // positive regulation of transcription, DNA-templated // positive regulation of transcription from RNA polymerase II promoter // formaldehyde biosynthetic process // negative regulation of histone H…	nucleus // cytoplasm // nucleus // membrane	transcription regulatory region sequence-specific DNA binding // core promoter binding // sequence-specific DNA binding transcription factor activity // iron ion binding // androgen receptor binding // dioxygenase activity // oxidoreductase activity // metal ion binding
TC17001769.hg.1	8.35864	8.12991	7.08664	6.93994	1.23099	NM_032043	BRIP1	NM_032043	RefSeq	Homo sapiens BRCA1 interacting protein C-terminal helicase 1 (BRIP1), mRNA.	Hs.128903	chr17	DNA damage checkpoint // ATP catabolic process // double-strand break repair // regulation of transcription from RNA polymerase II promoter // DNA duplex unwinding // DNA duplex unwinding // small molecule metabolic process // nucleobase-containing compound metabolic process // DNA repair // cellular response to DNA damage stimulus // metabolic process	nucleus // nucleus // cytoplasm // nuclear membrane // nucleus	DNA binding // ATP-dependent DNA helicase activity // protein binding // ATP binding // metal ion binding // 4 iron, 4 sulfur cluster binding // nucleotide binding // nucleic acid binding // DNA binding // ATP-dependent DNA helicase activity // helicase activity // ATP-dependent helicase activity // hydrolase activity // hydrolase activity, acting on acid anhydrides // hydrolase activity, acting …
TC13000701.hg.1	8.4936	8.64199	7.6446	7.0327	1.22914	NM_001042517	DIAPH3	NM_001042517	RefSeq	Homo sapiens diaphanous-related formin 3 (DIAPH3), transcript variant 1, mRNA.	Hs.283127	chr13	spermatogenesis // actin cytoskeleton organization // cellular component organization	nucleus // cytosol // cytoplasm	actin binding // Rho GTPase binding
TC10000068.hg.1	8.57801	8.8965	7.59678	7.42032	1.22871	NM_031923	TAF3	NM_031923	RefSeq	Homo sapiens TAF3 RNA polymerase II, TATA box binding protein (TBP)-associated factor, 140kDa (TAF3), mRNA.	Hs.527688 // Hs.709995	chr10	negative regulation of transcription from RNA polymerase II promoter // transcription, DNA-templated // negative regulation of sequence-specific DNA binding transcription factor activity // maintenance of protein location in nucleus // regulation of transcription, DNA-templated	nucleus // transcription factor TFIID complex // nucleus	p53 binding // protein binding // zinc ion binding // metal ion binding
TC21000477.hg.1	8.53593	8.71911	7.39576	7.40318	1.22805	NM_001040424	PRDM15	NM_001040424	RefSeq	Homo sapiens PR domain containing 15 (PRDM15), transcript variant 2, mRNA.	Hs.473893 // Hs.726680	chr21	transcription, DNA-templated // regulation of transcription, DNA-templated // methylation	nucleus // nucleus	DNA binding // methyltransferase activity // metal ion binding // nucleic acid binding // transferase activity
TC10000748.hg.1	9.94642	9.80516	8.62997	8.66651	1.22755	NM_015062	PPRC1	NM_015062	RefSeq	Homo sapiens peroxisome proliferator-activated receptor gamma, coactivator-related 1 (PPRC1), transcript variant 1, mRNA.	Hs.533551	chr10	transcription, DNA-templated // regulation of transcription, DNA-templated	nucleus // nucleolus // nucleus	nucleotide binding // poly(A) RNA binding // nucleic acid binding // RNA binding
TC10001341.hg.1	7.35894	7.51363	6.38081	6.0385	1.22663	NM_015601	HERC4	NM_015601	RefSeq	Homo sapiens HECT and RLD domain containing E3 ubiquitin protein ligase 4 (HERC4), transcript variant 2, mRNA.	Hs.51891	chr10	spermatogenesis // cell differentiation // protein ubiquitination involved in ubiquitin-dependent protein catabolic process // spermatogenesis // protein ubiquitination // protein ubiquitination involved in ubiquitin-dependent protein catabolic process // metabolic process	nucleus // cytoplasm // cytosol // nucleus // cytoplasm // cytoplasm	ubiquitin-protein transferase activity // ligase activity // ubiquitin-protein transferase activity // ubiquitin-protein transferase activity
TC18000258.hg.1	8.9077	8.8251	7.6315	7.6489	1.2262	NM_007345	ZNF236	NM_007345	RefSeq	Homo sapiens zinc finger protein 236 (ZNF236), mRNA.	Hs.719137	chr18	transcription, DNA-templated // regulation of transcription, DNA-templated // cellular response to glucose stimulus	nucleus	DNA binding // metal ion binding // nucleic acid binding
TC11002126.hg.1	8.65279	8.79269	7.7445	7.25412	1.22343	NM_016578	RSF1	NM_016578	RefSeq	Homo sapiens remodeling and spacing factor 1 (RSF1), mRNA.	Hs.420229	chr11	nucleosome assembly // nucleosome assembly // chromatin remodeling // DNA-templated transcription, initiation // nucleosome positioning // centromere-specific nucleosome assembly // negative regulation of DNA binding // negative regulation of transcription, DNA-templated // positive regulation of transcription, DNA-templated // positive regulation of viral transcription // transcription, DNA-temp…	nucleus // nucleoplasm // RSF complex // nucleus // RSF complex	protein binding // zinc ion binding // ATPase activity // histone binding // metal ion binding
TC06002108.hg.1	7.32236	7.25963	6.06888	6.06641	1.22335	NM_004830	MED23	NM_004830	RefSeq	Homo sapiens mediator complex subunit 23 (MED23), transcript variant 1, mRNA.	Hs.29679	chr6	regulation of transcription, DNA-templated // regulation of transcription from RNA polymerase II promoter // transcription initiation from RNA polymerase II promoter // gene expression // transcription, DNA-templated // regulation of transcription, DNA-templated	nucleoplasm // transcription factor complex // mediator complex // nucleus	transcription coactivator activity // protein binding
TC15001828.hg.1	8.58672	8.29302	7.05078	7.38728	1.22084	NM_001126131	POLG	NM_001126131	RefSeq	Homo sapiens polymerase (DNA directed), gamma (POLG), transcript variant 2, mRNA.	Hs.706868	chr15	DNA metabolic process // DNA-dependent DNA replication // mitochondrial DNA replication // base-excision repair, gap-filling // aging // cell death // nucleic acid phosphodiester bond hydrolysis // DNA replication // DNA-dependent DNA replication	mitochondrion // mitochondrial inner membrane // gamma DNA polymerase complex // mitochondrial nucleoid // extracellular vesicular exosome // mitochondrion // mitochondrial nucleoid	protease binding // DNA binding // chromatin binding // DNA-directed DNA polymerase activity // exonuclease activity // protein binding // nucleic acid binding // DNA-directed DNA polymerase activity // DNA-directed DNA polymerase activity // transferase activity // nucleotidyltransferase activity
TC16002100.hg.1	12.6018	12.5837	11.5056	11.2387	1.22059	NM_001135865	NPIPB5	NM_001135865	RefSeq	Homo sapiens nuclear pore complex interacting protein family, member B5 (NPIPB5), mRNA.	Hs.720286	chr16	biological_process	cellular_component // membrane // integral component of membrane	molecular_function
TC10000802.hg.1	8.7452	8.77385	7.95421	7.12701	1.21891	NM_005445	SMC3	NM_005445	RefSeq	Homo sapiens structural maintenance of chromosomes 3 (SMC3), mRNA.	Hs.24485	chr10	mitotic cell cycle // regulation of DNA replication // DNA repair // mitotic spindle organization // sister chromatid cohesion // sister chromatid cohesion // mitotic nuclear division // meiotic nuclear division // signal transduction // stem cell maintenance // negative regulation of DNA endoreduplication // cellular response to DNA damage stimulus // cell cycle // mitotic nuclear division // me…	chromosome, centromeric region // chromatin // lateral element // spindle pole // basement membrane // nucleus // nucleoplasm // chromosome // nucleolus // cytoplasm // cytosol // cohesin complex // nuclear matrix // meiotic cohesin complex // nuclear meiotic cohesin complex // chromosome, centromeric region // nucleus // nucleus // chromosome	chromatin binding // microtubule motor activity // protein binding // ATP binding // mediator complex binding // dynein binding // protein heterodimerization activity // nucleotide binding
TC17001346.hg.1	8.05671	8.01143	7.02082	6.61043	1.21845	NM_018428	UTP6	NM_018428	RefSeq	Homo sapiens UTP6, small subunit (SSU) processome component, homolog (yeast) (UTP6), mRNA.	Hs.589862	chr17	rRNA processing // RNA processing	nucleolus // intracellular // nucleus // nucleolus	---
TC10000294.hg.1	9.7636	9.83888	8.63798	8.52917	1.21767	NM_001169106	FAM21C	NM_001169106	RefSeq	Homo sapiens family with sequence similarity 21, member C (FAM21C), transcript variant 2, mRNA.	Hs.365286	chr10	retrograde transport, endosome to Golgi // transport	endosome // early endosome // plasma membrane // early endosome membrane // WASH complex // endosome // membrane // WASH complex	protein binding
TC01000149.hg.1	7.68641	7.94334	6.53948	6.65635	1.21696	NM_001286	CLCN6	NM_001286	RefSeq	Homo sapiens chloride channel, voltage-sensitive 6 (CLCN6), transcript variant 1, mRNA.	Hs.193043	chr1	chloride transport // cell volume homeostasis // signal transduction // response to mechanical stimulus // ion transmembrane transport // regulation of anion transport // regulation of anion transport // transmembrane transport // transport // ion transport // chloride transport // transmembrane transport // ion transmembrane transport	lysosomal membrane // endosome membrane // integral component of membrane // endosome // endosome membrane // membrane // integral component of membrane	voltage-gated chloride channel activity // ATP binding // antiporter activity // nucleotide binding // ion channel activity // voltage-gated chloride channel activity // adenyl nucleotide binding
TC01001026.hg.1	8.951	8.77944	7.73908	7.55826	1.21655	NM_003594	TTF2	NM_003594	RefSeq	Homo sapiens transcription termination factor, RNA polymerase II (TTF2), mRNA.	Hs.486818	chr1	ATP catabolic process // ATP catabolic process // DNA-templated transcription, termination // regulation of transcription, DNA-templated // termination of RNA polymerase II transcription // mRNA processing // RNA splicing // transcription, DNA-templated // DNA-templated transcription, termination // metabolic process	spliceosomal complex // cytoplasm // transcription elongation factor complex // nucleus	DNA binding // protein binding // ATP binding // ATP-dependent helicase activity // DNA-dependent ATPase activity // zinc ion binding // nucleotide binding // nucleic acid binding // helicase activity // hydrolase activity
TC21001068.hg.1	7.71069	8.25268	6.63229	6.8981	1.21649	NM_001187	BAGE	NM_001187	RefSeq	Homo sapiens B melanoma antigen (BAGE), mRNA.	Hs.545789 // Hs.571595 // Hs.624543	chr21	---	extracellular region	---
TC18000443.hg.1	7.60238	7.48334	6.45934	6.19381	1.21629	NM_014939	TRAPPC8	NM_014939	RefSeq	Homo sapiens trafficking protein particle complex 8 (TRAPPC8), mRNA.	Hs.202001	chr18	vesicle-mediated transport // transport	Golgi apparatus	protein binding
TC15001287.hg.1	8.06419	8.02728	6.96873	6.69027	1.21624	NM_005926	MFAP1	NM_005926	RefSeq	Homo sapiens microfibrillar-associated protein 1 (MFAP1), mRNA.	Hs.61418	chr15	extracellular matrix organization // biological_process	microfibril // extracellular region // extracellular region // proteinaceous extracellular matrix	protein binding // poly(A) RNA binding
TC17000058.hg.1	9.01211	8.90924	7.63019	7.86081	1.21518	NM_001193503	ENO3	NM_001193503	RefSeq	Homo sapiens enolase 3 (beta, muscle) (ENO3), transcript variant 3, mRNA.	Hs.224171	chr17	carbohydrate metabolic process // glucose metabolic process // gluconeogenesis // glycolytic process // glycolytic process // aging // response to drug // skeletal muscle tissue regeneration // small molecule metabolic process // substantia nigra development	phosphopyruvate hydratase complex // extracellular space // cytoplasm // cytosol // plasma membrane // cytoplasm // membrane	magnesium ion binding // phosphopyruvate hydratase activity // protein homodimerization activity // protein heterodimerization activity // phosphopyruvate hydratase activity // lyase activity // metal ion binding
TC03000375.hg.1	7.66472	7.79448	6.25402	6.77519	1.215	NM_001164317	FLNB	NM_001164317	RefSeq	Homo sapiens filamin B, beta (FLNB), transcript variant 1, mRNA.	Hs.476448	chr3	cytoskeletal anchoring at plasma membrane // signal transduction // skeletal muscle tissue development // cytokine-mediated signaling pathway // actin cytoskeleton organization // cell differentiation // multicellular organismal development // muscle organ development	stress fiber // cytoplasm // cytosol // plasma membrane // focal adhesion // cell cortex // actin cytoskeleton // integral component of membrane // Z disc // extracellular vesicular exosome // cytoplasm // cytoskeleton	actin binding // protein binding // identical protein binding // poly(A) RNA binding // actin binding
TC05001342.hg.1	8.34082	8.48636	7.45815	6.94217	1.21343	NM_004531	MOCS2	NM_004531	RefSeq	Homo sapiens molybdenum cofactor synthesis 2 (MOCS2), transcript variant 3, mRNA.	Hs.163645	chr5	vitamin metabolic process // water-soluble vitamin metabolic process // Mo-molybdopterin cofactor biosynthetic process // Mo-molybdopterin cofactor biosynthetic process // molybdopterin cofactor biosynthetic process // small molecule metabolic process // Mo-molybdopterin cofactor biosynthetic process	nucleus // cytoplasm // cytosol // cytosol // molybdopterin synthase complex // molybdopterin synthase complex // extracellular vesicular exosome // cytoplasm // cytosol // molybdopterin synthase complex	nucleotide binding // molybdopterin synthase activity // molybdopterin synthase activity // identical protein binding // molybdopterin synthase activity // transferase activity
TC03003384.hg.1	6.2055	7.40435	5.70305	5.48175	1.21253	NM_198562	C3orf62	NM_198562	RefSeq	Homo sapiens chromosome 3 open reading frame 62 (C3orf62), mRNA.	Hs.403828	chr3	---	---	---
TC03001067.hg.1	7.4773	7.3012	6.48163	5.87185	1.21251	NM_015560	OPA1	NM_015560	RefSeq	Homo sapiens optic atrophy 1 (autosomal dominant) (OPA1), transcript variant 1, mRNA.	Hs.594504	chr3	mitochondrial fission // neural tube closure // GTP catabolic process // GTP catabolic process // apoptotic process // mitochondrion organization // mitochondrion organization // inner mitochondrial membrane organization // visual perception // mitochondrial fusion // mitochondrial fusion // mitochondrial fusion // axon transport of mitochondrion // negative regulation of release of cytochrome c …	mitochondrion // mitochondrial outer membrane // mitochondrial inner membrane // mitochondrial intermembrane space // integral component of membrane // mitochondrial crista // dendrite // mitochondrion // mitochondrial inner membrane // mitochondrial intermembrane space // membrane // membrane	magnesium ion binding // GTPase activity // protein binding // GTP binding // nucleotide binding // GTPase activity // hydrolase activity
TC16000264.hg.1	8.25275	8.41088	7.30626	6.93301	1.21218	NM_014494	TNRC6A	NM_014494	RefSeq	Homo sapiens trinucleotide repeat containing 6A (TNRC6A), mRNA.	Hs.655057	chr16	epidermal growth factor receptor signaling pathway // Notch signaling pathway // fibroblast growth factor receptor signaling pathway // cellular response to starvation // gene expression // negative regulation of translation involved in gene silencing by miRNA // Fc-epsilon receptor signaling pathway // innate immune response // neurotrophin TRK receptor signaling pathway // phosphatidylinositol-…	cytoplasmic mRNA processing body // cytosol // micro-ribonucleoprotein complex // cytoplasmic mRNA processing body // cytoplasm	nucleotide binding // protein binding // poly(A) RNA binding // nucleic acid binding // RNA binding
TC09001673.hg.1	7.68855	7.73505	6.51282	6.48652	1.21213	NM_015046	SETX	NM_015046	RefSeq	Homo sapiens senataxin (SETX), mRNA.	Hs.460317	chr9	double-strand break repair // termination of RNA polymerase II transcription // RNA processing // circadian rhythm // cell death // DNA duplex unwinding // DNA repair // double-strand break repair // cellular response to DNA damage stimulus // rhythmic process	nucleus // nucleoplasm // nucleolus // cytoplasm // nucleus // nucleoplasm // cytoplasm	DNA binding // DNA helicase activity // ATP binding // nucleotide binding // helicase activity // hydrolase activity
TC07001206.hg.1	7.2045	7.38316	6.28553	5.8788	1.21167	NM_015550	OSBPL3	NM_015550	RefSeq	Homo sapiens oxysterol binding protein-like 3 (OSBPL3), transcript variant 1, mRNA.	Hs.520259	chr7	lipid transport // transport	cytosol // plasma membrane // nuclear membrane // perinuclear endoplasmic reticulum // membrane	protein binding // cholesterol binding // lipid binding
TC10001134.hg.1	6.21418	6.38679	5.23554	4.94218	1.21163	NM_018076	ARMC4	NM_018076	RefSeq	Homo sapiens armadillo repeat containing 4 (ARMC4), transcript variant 3, mRNA.	Hs.127530	chr10	cell projection organization	nucleus // nucleolus // cytoskeleton // axoneme // ciliary base // cytoplasm // cilium // cell projection	---
TC12000006.hg.1	7.97237	8.20611	6.94429	6.81426	1.20997	NM_001130146	CCDC77	NM_001130146	RefSeq	Homo sapiens coiled-coil domain containing 77 (CCDC77), transcript variant 2, mRNA.	Hs.631656	chr12	---	centrosome // membrane	---
TC09001002.hg.1	6.03385	5.93939	4.74513	4.80974	1.20919	NM_153809	TAF1L	NM_153809	RefSeq	Homo sapiens TAF1 RNA polymerase II, TATA box binding protein (TBP)-associated factor, 210kDa-like (TAF1L), mRNA.	Hs.591086	chr9	DNA-templated transcription, initiation // regulation of transcription from RNA polymerase II promoter // protein phosphorylation // male meiosis // histone acetylation // positive regulation of transcription, DNA-templated // transcription, DNA-templated // regulation of transcription, DNA-templated // cell cycle	transcription factor TFIID complex // cellular_component // nucleus	DNA binding // histone acetyltransferase activity // protein serine/threonine kinase activity // TBP-class protein binding // lysine-acetylated histone binding
TC11000187.hg.1	8.5117	8.12868	7.40984	6.81489	1.20782	NM_014633	CTR9	NM_014633	RefSeq	Homo sapiens CTR9, Paf1/RNA polymerase II complex component (CTR9), mRNA.	Hs.725151	chr11	negative regulation of transcription from RNA polymerase II promoter // endodermal cell fate commitment // transcription, DNA-templated // JAK-STAT cascade // histone monoubiquitination // Wnt signaling pathway // stem cell maintenance // positive regulation of transcription elongation from RNA polymerase II promoter // histone H2B ubiquitination // negative regulation of myeloid cell differentia…	Cdc73/Paf1 complex // nuclear speck // transcriptionally active chromatin // nucleus // transcriptionally active chromatin	protein binding // SH2 domain binding
TC6_mcf_hap5000082.hg.1	11.5958	11.4644	10.3379	10.307	1.20764	NM_001113182	BRD2	NM_001113182	RefSeq	Homo sapiens bromodomain containing 2 (BRD2), transcript variant 2, mRNA.	Hs.75243	chr6_mcf_hap5	nucleosome assembly // transcription, DNA-templated // regulation of transcription from RNA polymerase II promoter // spermatogenesis // chromatin modification // regulation of transcription, DNA-templated	nucleus // cytoplasm	chromatin binding // protein binding // lysine-acetylated histone binding
TC05003403.hg.1	9.41989	9.47971	8.10495	8.38699	1.20383	NM_024786	ZDHHC11	NM_024786	RefSeq	Homo sapiens zinc finger, DHHC-type containing 11 (ZDHHC11), mRNA.	Hs.732788	chr5	metabolic process	endoplasmic reticulum // integral component of membrane // membrane	zinc ion binding // protein-cysteine S-palmitoyltransferase activity // transferase activity // transferase activity, transferring acyl groups // metal ion binding
TC0X000779.hg.1	9.93967	10.0871	8.94411	8.67576	1.20347	NM_001142463	DKC1	NM_001142463	RefSeq	Homo sapiens dyskeratosis congenita 1, dyskerin (DKC1), transcript variant 2, mRNA.	Hs.4747	chrX	telomere maintenance // pseudouridine synthesis // rRNA processing // RNA processing // telomere maintenance via telomerase // cell proliferation // rRNA processing // RNA processing // RNA modification // ribosome biogenesis	nucleus // nucleoplasm // telomerase holoenzyme complex // nucleolus // cytoplasm // Cajal body // nucleus // nucleolus // ribonucleoprotein complex	telomerase activity // RNA binding // protein binding // pseudouridine synthase activity // poly(A) RNA binding // RNA binding // isomerase activity
TC13000436.hg.1	8.94005	8.97318	7.91355	7.59947	1.2001	NM_023011	UPF3A	NM_023011	RefSeq	Homo sapiens UPF3 regulator of nonsense transcripts homolog A (yeast) (UPF3A), transcript variant 1, mRNA.	Hs.533855	chr13	nuclear-transcribed mRNA catabolic process, nonsense-mediated decay // nuclear-transcribed mRNA catabolic process, nonsense-mediated decay // nuclear-transcribed mRNA catabolic process, nonsense-mediated decay // nucleocytoplasmic transport // gene expression // RNA metabolic process // mRNA metabolic process // positive regulation of translation // mRNA transport // transport	nucleus // nucleus // nucleolus // cytoplasm // cytoplasm // cytosol // plasma membrane // exon-exon junction complex // exon-exon junction complex // nucleus // cytoplasm	nucleotide binding // RNA binding // nucleocytoplasmic transporter activity // protein binding
TC07000228.hg.1	7.87871	7.67167	6.83233	6.31953	1.19926	NM_001011553	2007-09-01	NM_001011553	RefSeq	Homo sapiens septin 7 (SEPT7), transcript variant 2, mRNA.	Hs.191346	chr7	cytokinesis // mitotic nuclear division // regulation of embryonic cell shape // protein heterooligomerization // cilium morphogenesis // cell cycle // cell division	condensed chromosome kinetochore // stress fiber // nucleus // nucleolus // cytoplasm // spindle // plasma membrane // axoneme // actin cytoskeleton // microtubule cytoskeleton // apical plasma membrane // midbody // septin complex // cleavage furrow // axon terminus // synapse // extracellular vesicular exosome // chromosome, centromeric region // kinetochore // chromosome // cytoplasm // cytosk…	structural molecule activity // protein binding // GTP binding // identical protein binding // nucleotide binding // GTP binding
TC10000672.hg.1	6.44946	6.97623	5.84023	5.18731	1.19907	NM_015188	TBC1D12	NM_015188	RefSeq	Homo sapiens TBC1 domain family, member 12 (TBC1D12), mRNA.	Hs.500598	chr10	positive regulation of Rab GTPase activity // regulation of Rab GTPase activity // positive regulation of GTPase activity	---	Rab GTPase activator activity // GTPase activator activity
TC16000178.hg.1	11.3058	11.1998	10.1619	9.94602	1.19885	NM_006985	NPIPA1	NM_006985	RefSeq	Homo sapiens nuclear pore complex interacting protein family, member A1 (NPIPA1), mRNA.	Hs.676266	chr16	protein transport // mRNA transport // transport	nuclear pore // nuclear membrane // nucleus // membrane	---
TC14000572.hg.1	8.20623	8.28997	7.36031	6.73948	1.1982	NM_005113	GOLGA5	NM_005113	RefSeq	Homo sapiens golgin A5 (GOLGA5), mRNA.	Hs.104320	chr14	Golgi organization // Golgi vesicle transport	Golgi membrane // Golgi apparatus // cis-Golgi network // integral component of membrane // Golgi cisterna // Golgi apparatus // membrane // membrane // integral component of membrane	Rab GTPase binding // protein homodimerization activity
TC01001112.hg.1	8.18836	8.41991	7.20595	7.00947	1.19642	NM_001256336	CHD1L	NM_001256336	RefSeq	Homo sapiens chromodomain helicase DNA binding protein 1-like (CHD1L), transcript variant 2, mRNA.	Hs.191164	chr1	ATP catabolic process // ATP catabolic process // DNA repair // chromatin remodeling // cellular response to DNA damage stimulus // DNA duplex unwinding // DNA repair // cellular response to DNA damage stimulus // metabolic process	nucleus // nucleolus // cytoplasm // plasma membrane // nucleus	nucleotide binding // DNA binding // ATP-dependent DNA helicase activity // protein binding // ATP binding // ATPase activity // nucleotide binding // nucleic acid binding // helicase activity // ATP-dependent helicase activity // hydrolase activity
TC22000195.hg.1	9.57339	9.525	8.34265	8.36315	1.1963	NM_001163285	EWSR1	NM_001163285	RefSeq	Homo sapiens EWS RNA-binding protein 1 (EWSR1), transcript variant 3, mRNA.	Hs.374477	chr22	transcription, DNA-templated // regulation of transcription, DNA-templated	nucleus // cytoplasm // plasma membrane // membrane	nucleotide binding // RNA binding // protein binding // calmodulin binding // zinc ion binding // identical protein binding // poly(A) RNA binding // nucleic acid binding // RNA binding // metal ion binding // sequence-specific DNA binding transcription factor activity // DNA binding
TC14000266.hg.1	6.01855	5.90327	4.90679	4.62247	1.19628	NM_020937	FANCM	NM_020937	RefSeq	Homo sapiens Fanconi anemia, complementation group M (FANCM), mRNA.	Hs.509229	chr14	resolution of meiotic recombination intermediates // DNA repair // replication fork processing // nucleic acid phosphodiester bond hydrolysis // DNA metabolic process // DNA repair // cellular response to DNA damage stimulus	nucleus // nucleoplasm // nucleolus // Fanconi anaemia nuclear complex // FANCM-MHF complex // nucleus	DNA binding // chromatin binding // helicase activity // nuclease activity // protein binding // ATP binding // nucleotide binding // nucleic acid binding // hydrolase activity
TC03002174.hg.1	8.08629	8.0651	6.97098	6.78989	1.19526	NM_001098424	DLG1	NM_001098424	RefSeq	Homo sapiens discs, large homolog 1 (Drosophila) (DLG1), transcript variant 1, mRNA.	Hs.292549	chr3	branching involved in ureteric bud morphogenesis // immunological synapse formation // endothelial cell proliferation // lens development in camera-type eye // T cell cytokine production // actin filament organization // mitotic cell cycle checkpoint // establishment or maintenance of cell polarity // synaptic transmission // axon guidance // positive regulation of cell proliferation // viral pro…	immunological synapse // nucleus // cytoplasm // endoplasmic reticulum // endoplasmic reticulum membrane // Golgi apparatus // cytosol // microtubule // plasma membrane // cell-cell junction // tight junction // cytoplasmic side of plasma membrane // postsynaptic density // intercalated disc // basolateral plasma membrane // lateral plasma membrane // cell junction // cell projection membrane // …	guanylate kinase activity // phosphoprotein phosphatase activity // protein binding // protein C-terminus binding // cytoskeletal protein binding // potassium channel regulator activity // potassium channel regulator activity // protein kinase binding // phosphatase binding // mitogen-activated protein kinase kinase binding // protein complex scaffold // ion channel binding // L27 domain binding …
TC18000220.hg.1	6.04137	5.27219	4.56907	4.35427	1.19511	NM_020854	KIAA1468	NM_020854	RefSeq	Homo sapiens KIAA1468 (KIAA1468), mRNA.	Hs.465323	chr18	---	---	---
TC6_ssto_hap7000083.hg.1	11.0921	11.0006	9.89047	9.81303	1.1946	NM_001113182	BRD2	NM_001113182	RefSeq	Homo sapiens bromodomain containing 2 (BRD2), transcript variant 2, mRNA.	Hs.75243	chr6_ssto_hap7	nucleosome assembly // transcription, DNA-templated // regulation of transcription from RNA polymerase II promoter // spermatogenesis // chromatin modification // regulation of transcription, DNA-templated	nucleus // cytoplasm	chromatin binding // protein binding // lysine-acetylated histone binding
TC17002859.hg.1	9.54675	9.62946	8.67489	8.11322	1.19405	NM_004459	BPTF	NM_004459	RefSeq	Homo sapiens bromodomain PHD finger transcription factor (BPTF), transcript variant 2, mRNA.	Hs.444200	chr17	negative regulation of transcription from RNA polymerase II promoter // embryonic placenta development // ATP catabolic process // chromatin remodeling // transcription, DNA-templated // regulation of transcription, DNA-templated // brain development // endoderm development // anterior/posterior pattern specification // positive regulation of transcription, DNA-templated // transcription, DNA-tem…	nucleus // nucleolus // cytoplasm // microtubule cytoskeleton // NURF complex // nucleus // cytoplasm // cytoplasm	protein binding // DNA-dependent ATPase activity // transcription factor binding // zinc ion binding // sequence-specific DNA binding // sequence-specific DNA binding // metal ion binding
TC10000089.hg.1	9.27142	9.04855	7.92181	8.01208	1.19304	NM_018706	DHTKD1	NM_018706	RefSeq	Homo sapiens dehydrogenase E1 and transketolase domain containing 1 (DHTKD1), mRNA.	Hs.104980	chr10	generation of precursor metabolites and energy // glycolytic process // tricarboxylic acid cycle // cell death // metabolic process // oxidation-reduction process	mitochondrion // mitochondrion	oxoglutarate dehydrogenase (succinyl-transferring) activity // thiamine pyrophosphate binding // oxidoreductase activity // oxidoreductase activity, acting on the aldehyde or oxo group of donors, disulfide as acceptor
TC22000345.hg.1	8.35783	8.74092	7.0783	7.63472	1.19287	NM_024821	CCDC134	NM_024821	RefSeq	Homo sapiens coiled-coil domain containing 134 (CCDC134), mRNA.	Hs.474991	chr22	---	extracellular region // membrane	---
TC01006297.hg.1	8.25449	8.32744	6.98412	7.21299	1.19241	NM_024011	CDK11A	NM_024011	RefSeq	Homo sapiens cyclin-dependent kinase 11A (CDK11A), transcript variant 1, mRNA.	Hs.651228	chr1	regulation of cell growth // regulation of transcription, DNA-templated // protein phosphorylation // apoptotic process // mitotic nuclear division // regulation of mRNA processing // protein phosphorylation // apoptotic process // cell cycle // phosphorylation // regulation of cell cycle	nucleus // cytoplasm // nucleus // cytoplasm	protein kinase activity // protein serine/threonine kinase activity // cyclin-dependent protein serine/threonine kinase activity // ATP binding // nucleotide binding // protein kinase activity // protein serine/threonine kinase activity // ATP binding // kinase activity // transferase activity // transferase activity, transferring phosphorus-containing groups
TC12001142.hg.1	9.78879	9.67064	8.44249	8.63618	1.19038	NM_001033714	NOP2	NM_001033714	RefSeq	Homo sapiens NOP2 nucleolar protein (NOP2), transcript variant 2, mRNA.	Hs.534334	chr12	rRNA processing // positive regulation of cell proliferation // methylation	nucleolus // nucleus // nucleolus // nucleolus	protein binding // S-adenosylmethionine-dependent methyltransferase activity // poly(A) RNA binding // RNA binding // methyltransferase activity // transferase activity
TC06001152.hg.1	7.74521	7.72355	6.38264	6.70878	1.18867	NM_000876	IGF2R	NM_000876	RefSeq	Homo sapiens insulin-like growth factor 2 receptor (IGF2R), mRNA.	Hs.487062	chr6	liver development // receptor-mediated endocytosis // signal transduction // G-protein coupled receptor signaling pathway // spermatogenesis // post-embryonic development // organ regeneration // response to retinoic acid // positive regulation of apoptotic process // insulin-like growth factor receptor signaling pathway // transport // regulation of apoptotic process	extracellular space // nuclear envelope lumen // lysosomal membrane // endosome // late endosome // integral component of plasma membrane // cell surface // clathrin coat // endocytic vesicle // trans-Golgi network transport vesicle // perinuclear region of cytoplasm // extracellular vesicular exosome // nucleus // cytoplasm // lysosome // endosome // plasma membrane // membrane // membrane // in…	glycoprotein binding // G-protein alpha-subunit binding // retinoic acid binding // receptor activity // G-protein coupled receptor activity // insulin-like growth factor-activated receptor activity // transporter activity // protein binding // mannose binding // enzyme binding // insulin-like growth factor II binding // identical protein binding // phosphoprotein binding // insulin-like growth f…
TC12001143.hg.1	9.82134	9.87627	8.76206	8.55871	1.18842	NM_001273	CHD4	NM_001273	RefSeq	Homo sapiens chromodomain helicase DNA binding protein 4 (CHD4), transcript variant 1, mRNA.	Hs.162233	chr12	ATP catabolic process // transcription, DNA-templated // regulation of transcription from RNA polymerase II promoter // DNA duplex unwinding // ATP-dependent chromatin remodeling // spindle assembly // chromatin organization // regulation of transcription, DNA-templated // chromatin modification // metabolic process	nuclear chromatin // nucleus // nucleoplasm // cytoplasm // centrosome // NuRD complex // protein complex // nucleus // cytoplasm // microtubule organizing center // cytoskeleton // membrane // NuRD complex // protein complex	RNA polymerase II core promoter proximal region sequence-specific DNA binding // RNA polymerase II distal enhancer sequence-specific DNA binding // RNA polymerase II repressing transcription factor binding // DNA binding // ATP-dependent DNA helicase activity // protein binding // ATP binding // microtubule binding // zinc ion binding // nucleosomal DNA binding // nucleotide binding // nucleic ac…
TC02001576.hg.1	8.76325	9.00487	8.03671	7.35468	1.18837	NM_004850	ROCK2	NM_004850	RefSeq	Homo sapiens Rho-associated, coiled-coil containing protein kinase 2 (ROCK2), mRNA.	Hs.681743	chr2	cytokinesis // neural tube closure // protein phosphorylation // smooth muscle contraction // axon guidance // extrinsic apoptotic signaling pathway via death domain receptors // positive regulation of centrosome duplication // negative regulation of angiogenesis // actin cytoskeleton organization // regulation of cell adhesion // regulation of actin cytoskeleton organization // intracellular sig…	nucleus // centrosome // cytosol // plasma membrane // spindle pole centrosome // cytoplasm // centrosome // microtubule organizing center // cytoskeleton // membrane // cytoplasmic ribonucleoprotein granule	protein serine/threonine kinase activity // structural molecule activity // protein binding // ATP binding // Rho GTPase binding // poly(A) RNA binding // metal ion binding // nucleotide binding // protein kinase activity // protein serine/threonine kinase activity // protein serine/threonine kinase activity // kinase activity // transferase activity // transferase activity, transferring phosphor…
TC02000187.hg.1	10.77	10.7537	9.77847	9.36969	1.18775	NM_015131	WDR43	NM_015131	RefSeq	Homo sapiens WD repeat domain 43 (WDR43), mRNA.	Hs.709228	chr2	---	nucleolus // nucleus	poly(A) RNA binding
TC0X000955.hg.1	7.33072	7.1231	6.2985	5.77993	1.18769	NM_000328	RPGR	NM_000328	RefSeq	Homo sapiens retinitis pigmentosa GTPase regulator (RPGR), transcript variant A, mRNA.	Hs.61438	chrX	intracellular protein transport // visual perception // intraciliary transport // cilium assembly // eye photoreceptor cell development // regulation of GTPase activity // response to stimulus // visual perception // cell projection organization // intraciliary transport // positive regulation of GTPase activity	photoreceptor outer segment // Golgi apparatus // centrosome // ciliary basal body // sperm flagellum // cytoplasm // Golgi apparatus // microtubule organizing center // cytoskeleton // cilium // ciliary basal body // sperm flagellum // cell projection	guanyl-nucleotide exchange factor activity // protein binding // poly(A) RNA binding
TC01001817.hg.1	7.13787	7.48134	6.1844	6.05962	1.18759	NM_018650	MARK1	NM_018650	RefSeq	Homo sapiens MAP/microtubule affinity-regulating kinase 1 (MARK1), transcript variant 2, mRNA.	Hs.497806	chr1	microtubule cytoskeleton organization // neuron migration // protein phosphorylation // cytoskeleton organization // Wnt signaling pathway // intracellular signal transduction // neuron migration // protein phosphorylation // protein phosphorylation // cytoskeleton organization // phosphorylation	cytoplasm // cytoskeleton // plasma membrane // microtubule cytoskeleton // cytoplasm // cytoskeleton // plasma membrane // membrane	magnesium ion binding // phosphatidylserine binding // protein serine/threonine kinase activity // ATP binding // phosphatidylinositol-4,5-bisphosphate binding // tau-protein kinase activity // phosphatidic acid binding // nucleotide binding // protein kinase activity // protein serine/threonine kinase activity // protein serine/threonine kinase activity // ATP binding // lipid binding // kinase …
TC12001452.hg.1	8.71837	8.75653	7.67724	7.42349	1.18709	NM_017822	KANSL2	NM_017822	RefSeq	Homo sapiens KAT8 regulatory NSL complex subunit 2 (KANSL2), mRNA.	Hs.505412	chr12	chromatin organization // histone H4-K5 acetylation // histone H4-K8 acetylation // histone H4-K16 acetylation // chromatin modification	histone acetyltransferase complex // nucleoplasm // histone acetyltransferase complex // nucleus	histone acetyltransferase activity (H4-K5 specific) // histone acetyltransferase activity (H4-K8 specific) // histone acetyltransferase activity (H4-K16 specific)
TC05000355.hg.1	7.53073	7.32876	6.32281	6.16299	1.18684	NM_001080479	ARHGEF28	NM_001080479	RefSeq	Homo sapiens Rho guanine nucleotide exchange factor (GEF) 28 (ARHGEF28), transcript variant 1, mRNA.	Hs.482521	chr5	central nervous system neuron axonogenesis // regulation of Rho GTPase activity // intracellular signal transduction // neurofilament cytoskeleton organization // cell differentiation // positive regulation of Rho GTPase activity // regulation of Rho protein signal transduction // positive regulation of GTPase activity	cytoplasm // plasma membrane // membrane	RNA binding // Rho guanyl-nucleotide exchange factor activity // metal ion binding // guanyl-nucleotide exchange factor activity
TC17001564.hg.1	8.16975	8.41678	7.05532	7.15907	1.18607	NM_001932	MPP3	NM_001932	RefSeq	Homo sapiens membrane protein, palmitoylated 3 (MAGUK p55 subfamily member 3) (MPP3), transcript variant 1, mRNA.	Hs.396566	chr17	signal transduction // nucleotide phosphorylation	integral component of plasma membrane	guanylate kinase activity // PDZ domain binding
TC11000680.hg.1	8.25722	8.34794	7.13244	7.10238	1.18517	NM_001256405	KDM2A	NM_001256405	RefSeq	Homo sapiens lysine (K)-specific demethylase 2A (KDM2A), transcript variant 3, mRNA.	Hs.124147	chr11	transcription, DNA-templated // regulation of transcription, DNA-templated // oxidation-reduction process // histone H3-K36 demethylation // chromatin modification	nuclear chromatin // nucleus // nucleoplasm // nucleolus // nucleus	zinc ion binding // unmethylated CpG binding // histone demethylase activity (H3-K36 specific) // DNA binding // oxidoreductase activity // metal ion binding // dioxygenase activity
TC06000406.hg.1	11.1568	11.0468	9.96182	9.87478	1.18349	NM_001113182	BRD2	NM_001113182	RefSeq	Homo sapiens bromodomain containing 2 (BRD2), transcript variant 2, mRNA.	Hs.75243	chr6	nucleosome assembly // transcription, DNA-templated // regulation of transcription from RNA polymerase II promoter // spermatogenesis // chromatin modification // regulation of transcription, DNA-templated	nucleus // cytoplasm	chromatin binding // protein binding // lysine-acetylated histone binding
TC01000339.hg.1	7.8948	7.61512	6.49827	6.64516	1.18324	NM_022778	CEP85	NM_022778	RefSeq	Homo sapiens centrosomal protein 85kDa (CEP85), transcript variant 1, mRNA.	Hs.63795	chr1	---	spindle pole // nucleolus // cytoplasm // centrosome // spindle pole // nucleus // nucleolus // microtubule organizing center // cytoskeleton	protein binding
TC07001747.hg.1	7.8521	7.93717	6.67492	6.74898	1.18268	NM_002291	LAMB1	NM_002291	RefSeq	Homo sapiens laminin, beta 1 (LAMB1), mRNA.	Hs.650585	chr7	cell adhesion // negative regulation of cell adhesion // axon guidance // embryo implantation // neuronal-glial interaction involved in cerebral cortex radial glia guided migration // extracellular matrix disassembly // extracellular matrix organization // positive regulation of cell migration // neuron projection development // substrate adhesion-dependent cell spreading // odontogenesis // posi…	extracellular region // basement membrane // basement membrane // laminin-1 complex // laminin-1 complex // laminin-1 complex // laminin-2 complex // laminin-2 complex // extracellular space // extracellular matrix // laminin-8 complex // laminin-8 complex // laminin-10 complex // perinuclear region of cytoplasm // extracellular vesicular exosome // extracellular region // proteinaceous extracell…	integrin binding // structural molecule activity // extracellular matrix structural constituent // enzyme binding // glycosphingolipid binding
TC05000166.hg.1	9.47596	9.42852	8.41451	8.12864	1.18067	NM_015384	NIPBL	NM_015384	RefSeq	Homo sapiens Nipped-B homolog (Drosophila) (NIPBL), transcript variant B, mRNA.	Hs.481927	chr5	negative regulation of transcription from RNA polymerase II promoter // mitotic cell cycle // metanephros development // heart morphogenesis // outflow tract morphogenesis // cellular response to DNA damage stimulus // mitotic sister chromatid cohesion // brain development // sensory perception of sound // stem cell maintenance // positive regulation of histone deacetylation // maintenance of mit…	nucleus // nucleoplasm // SMC loading complex // extracellular vesicular exosome // nucleus	chromatin binding // protein binding // protein C-terminus binding // mediator complex binding // histone deacetylase binding // protein N-terminus binding // chromo shadow domain binding
TC09000859.hg.1	9.87923	9.82114	8.45944	8.88175	1.17959	NM_182905	WASH1	NM_182905	RefSeq	Homo sapiens WAS protein family homolog 1 (WASH1), mRNA.	Hs.461200 // Hs.585931 // Hs.459573	chr9	endosomal transport // Arp2/3 complex-mediated actin nucleation // Arp2/3 complex-mediated actin nucleation // retrograde transport, endosome to Golgi // retrograde transport, endosome to Golgi // transport // Arp2/3 complex-mediated actin nucleation // retrograde transport, endosome to Golgi	early endosome // early endosome // early endosome membrane // recycling endosome // recycling endosome membrane // WASH complex // endosome // early endosome // membrane // lamellipodium // filopodium // WASH complex // WASH complex	actin binding // protein binding // ubiquitin protein ligase binding // alpha-tubulin binding // alpha-tubulin binding // alpha-tubulin binding
TC02002582.hg.1	7.62728	7.5061	6.84207	5.93229	1.17951	NM_020943	CWC22	NM_020943	RefSeq	Homo sapiens CWC22 spliceosome-associated protein (CWC22), mRNA.	Hs.311363	chr2	mRNA splicing, via spliceosome // regulation of mRNA splicing, via spliceosome // mRNA processing // RNA splicing	nucleus // spliceosomal complex // nucleolus // cytoplasm // nuclear speck // catalytic step 2 spliceosome // nucleus // spliceosomal complex // nuclear speck	RNA binding // protein binding // RNA binding
TC04000744.hg.1	7.21712	7.4884	6.19378	6.15316	1.17928	NM_001040260	DCLK2	NM_001040260	RefSeq	Homo sapiens doublecortin-like kinase 2 (DCLK2), transcript variant 1, mRNA.	Hs.591683	chr4	protein phosphorylation // intracellular signal transduction // phosphorylation	cytoplasm // cytoskeleton	protein serine/threonine kinase activity // ATP binding // nucleotide binding // protein kinase activity // kinase activity // transferase activity // transferase activity, transferring phosphorus-containing groups
TC21001062.hg.1	6.54269	6.68715	5.73114	5.14018	1.17926	NM_015358	MORC3	NM_015358	RefSeq	Homo sapiens MORC family CW-type zinc finger 3 (MORC3), mRNA.	Hs.421150	chr21	protein phosphorylation // cell aging // post-embryonic development // peptidyl-serine phosphorylation // negative regulation of fibroblast proliferation // protein stabilization // maintenance of protein location in nucleus // maintenance of protein location in nucleus	PML body // nucleus // nucleoplasm // PML body	ATP binding // zinc ion binding // metal ion binding
TC6_mann_hap4000081.hg.1	11.205	11.0831	10.0109	9.92271	1.17731	NM_001113182	BRD2	NM_001113182	RefSeq	Homo sapiens bromodomain containing 2 (BRD2), transcript variant 2, mRNA.	Hs.75243	chr6_mann_hap4	nucleosome assembly // transcription, DNA-templated // regulation of transcription from RNA polymerase II promoter // spermatogenesis // chromatin modification // regulation of transcription, DNA-templated	nucleus // cytoplasm	chromatin binding // protein binding // lysine-acetylated histone binding
TC04001540.hg.1	6.59457	6.78893	5.73506	5.29424	1.1771	NM_144643	SCLT1	NM_144643	RefSeq	Homo sapiens sodium channel and clathrin linker 1 (SCLT1), mRNA.	Hs.654690	chr4	cilium assembly // clustering of voltage-gated sodium channels	cytoplasm // centrosome // centriole // microtubule cytoskeleton // extracellular vesicular exosome // clathrin complex // ciliary transition fiber // cytoplasm // centriole // cytoskeleton	protein C-terminus binding // sodium channel regulator activity // clathrin binding
TC6_qbl_hap6000088.hg.1	11.1802	11.059	9.98677	9.90413	1.1742	NM_001113182	BRD2	NM_001113182	RefSeq	Homo sapiens bromodomain containing 2 (BRD2), transcript variant 2, mRNA.	Hs.75243	chr6_qbl_hap6	nucleosome assembly // transcription, DNA-templated // regulation of transcription from RNA polymerase II promoter // spermatogenesis // chromatin modification // regulation of transcription, DNA-templated	nucleus // cytoplasm	chromatin binding // protein binding // lysine-acetylated histone binding
TC6_cox_hap2000097.hg.1	11.1122	10.996	9.91889	9.84276	1.17327	NM_001113182	BRD2	NM_001113182	RefSeq	Homo sapiens bromodomain containing 2 (BRD2), transcript variant 2, mRNA.	Hs.75243	chr6_cox_hap2	nucleosome assembly // transcription, DNA-templated // regulation of transcription from RNA polymerase II promoter // spermatogenesis // chromatin modification // regulation of transcription, DNA-templated	nucleus // cytoplasm	chromatin binding // protein binding // lysine-acetylated histone binding
TC01000494.hg.1	6.03859	6.89103	5.41174	5.17215	1.17286	NM_015038	KIAA0754	NM_015038	RefSeq	Homo sapiens KIAA0754 (KIAA0754), mRNA.	Hs.658760	chr1	---	---	---
TC20000769.hg.1	8.24999	8.13638	7.08314	6.95949	1.17187	NM_016082	CDK5RAP1	NM_016082	RefSeq	Homo sapiens CDK5 regulatory subunit associated protein 1 (CDK5RAP1), transcript variant 2, mRNA.	Hs.435952	chr20	tRNA modification // brain development // regulation of neuron differentiation // negative regulation of cyclin-dependent protein serine/threonine kinase activity // regulation of cyclin-dependent protein serine/threonine kinase activity // RNA modification // macromolecule modification	cytoplasm // cellular_component	transferase activity // protein kinase binding // protein complex binding // metal ion binding // 4 iron, 4 sulfur cluster binding // catalytic activity // iron-sulfur cluster binding
TC12002073.hg.1	8.30145	8.05052	7.18128	6.82777	1.17146	NM_001247997	CLIP1	NM_001247997	RefSeq	Homo sapiens CAP-GLY domain containing linker protein 1 (CLIP1), transcript variant 3, mRNA.	Hs.524809	chr12	mitotic cell cycle // microtubule bundle formation // transport // mitotic nuclear division // positive regulation of microtubule polymerization	kinetochore // ruffle // endosome // centrosome // cytosol // microtubule // microtubule // cytoplasmic microtubule // intermediate filament // microtubule cytoskeleton // cytoplasmic vesicle membrane // microtubule plus-end // macropinosome // cytoplasm // cytoskeleton // microtubule // microtubule cytoskeleton // membrane // cytoplasmic vesicle // microtubule plus-end // cell projection	nucleic acid binding // protein binding // microtubule binding // zinc ion binding // tubulin binding // protein homodimerization activity // metal ion binding // microtubule plus-end binding // microtubule binding // microtubule binding // zinc ion binding // metal ion binding
TC15001594.hg.1	9.58733	9.71224	8.65278	8.304	1.17139	NM_006305	ANP32A	NM_006305	RefSeq	Homo sapiens acidic (leucine-rich) nuclear phosphoprotein 32 family, member A (ANP32A), mRNA.	Hs.458747	chr15	transcription, DNA-templated // regulation of transcription, DNA-templated // nucleocytoplasmic transport // nucleocytoplasmic transport // gene expression // RNA metabolic process // mRNA metabolic process // intracellular signal transduction	nucleus // nucleoplasm // cytoplasm // endoplasmic reticulum // perinuclear region of cytoplasm // nucleus // cytoplasm // cytoplasm // endoplasmic reticulum	protein binding // poly(A) RNA binding
TC10001161.hg.1	7.82475	7.88327	6.75623	6.60958	1.1711	NM_025209	EPC1	NM_025209	RefSeq	Homo sapiens enhancer of polycomb homolog 1 (Drosophila) (EPC1), transcript variant 1, mRNA.	Hs.167805 // Hs.449276 // Hs.720416	chr10	negative regulation of transcription from RNA polymerase II promoter // chromatin organization // transcription, DNA-templated // regulation of growth // histone H4 acetylation // histone H2A acetylation // negative regulation of gene expression, epigenetic // negative regulation of transcription, DNA-templated // positive regulation of transcription, DNA-templated // positive regulation of trans…	nucleus // nucleoplasm // nucleoplasm // nuclear membrane // Piccolo NuA4 histone acetyltransferase complex // NuA4 histone acetyltransferase complex // nucleus // Piccolo NuA4 histone acetyltransferase complex // NuA4 histone acetyltransferase complex	histone acetyltransferase activity
TC16002098.hg.1	12.8091	12.7886	11.7564	11.5004	1.17046	NM_001135865	NPIPB5	NM_001135865	RefSeq	Homo sapiens nuclear pore complex interacting protein family, member B5 (NPIPB5), mRNA.	Hs.720286	chr16	biological_process	cellular_component // membrane // integral component of membrane	molecular_function
TC17001700.hg.1	7.07515	7.69268	6.40356	6.02511	1.16958	NM_001130527	SPAG9	NM_001130527	RefSeq	Homo sapiens sperm associated antigen 9 (SPAG9), transcript variant 2, mRNA.	Hs.463439	chr17	activation of JUN kinase activity // spermatogenesis // positive regulation of cell migration // retrograde transport, endosome to Golgi // muscle cell differentiation // positive regulation of neuron differentiation // striated muscle cell differentiation // positive regulation of muscle cell differentiation // protein homooligomerization // negative regulation of protein homodimerization activi…	acrosomal vesicle // cytoplasm // cytosol // integral component of membrane // perinuclear region of cytoplasm // extracellular vesicular exosome // cytoplasm // cytoplasmic vesicle	protein binding // JUN kinase binding // kinesin binding // mitogen-activated protein kinase p38 binding // kinase activity
TC11002131.hg.1	8.15588	8.29804	7.10375	7.01188	1.16915	NM_033547	INTS4	NM_033547	RefSeq	Homo sapiens integrator complex subunit 4 (INTS4), mRNA.	Hs.533723	chr11	snRNA processing	integrator complex // nucleus	protein binding
TC15000864.hg.1	9.24311	9.16874	8.15531	7.91967	1.16843	NM_003870	IQGAP1	NM_003870	RefSeq	Homo sapiens IQ motif containing GTPase activating protein 1 (IQGAP1), mRNA.	Hs.430551	chr15	regulation of cytokine production // energy reserve metabolic process // signal transduction // small GTPase mediated signal transduction // positive regulation of Ras GTPase activity // negative regulation of dephosphorylation // negative regulation of catalytic activity // positive regulation of GTPase activity // small molecule metabolic process // positive regulation of protein kinase activit…	nucleus // nucleolus // cytoplasm // microtubule // actin filament // plasma membrane // plasma membrane // lateral plasma membrane // cell junction // midbody // ribonucleoprotein complex // extrinsic component of cytoplasmic side of plasma membrane // cell leading edge // slit diaphragm // neuron projection // extracellular vesicular exosome // intracellular // cytoplasm // plasma membrane // c…	GTPase inhibitor activity // GTPase activator activity // Ras GTPase activator activity // calcium ion binding // protein binding // calmodulin binding // phosphatidylinositol-3,4,5-trisphosphate binding // protein kinase binding // protein phosphatase binding // protein complex binding // Rac GTPase binding // GTPase activator activity // calmodulin binding // calmodulin binding // Rho GTPase bi…
TC04000733.hg.1	7.35803	6.91907	6.17181	5.77083	1.16723	NM_024605	ARHGAP10	NM_024605	RefSeq	Homo sapiens Rho GTPase activating protein 10 (ARHGAP10), mRNA.	Hs.368631	chr4	apoptotic process // cytoskeleton organization // small GTPase mediated signal transduction // positive regulation of Rho GTPase activity // regulation of apoptotic process // negative regulation of apoptotic process // regulation of small GTPase mediated signal transduction // signal transduction // positive regulation of GTPase activity // cytoskeleton organization // positive regulation of Rho…	cytosol // plasma membrane // perinuclear region of cytoplasm // intracellular // cytoplasm // cytosol // membrane	Rho GTPase activator activity // protein binding // GTPase activator activity // Rho GTPase activator activity
TC09001475.hg.1	7.3384	7.06389	6.03247	6.03598	1.16692	NM_153366	SVEP1	NM_153366	RefSeq	Homo sapiens sushi, von Willebrand factor type A, EGF and pentraxin domain containing 1 (SVEP1), mRNA.	Hs.522334 // Hs.726867	chr9	cell adhesion	extracellular region // cytoplasm // membrane	chromatin binding // calcium ion binding
TC13000286.hg.1	6.91161	6.99717	5.95013	5.63038	1.16414	NM_005358	LMO7	NM_005358	RefSeq	Homo sapiens LIM domain 7 (LMO7), transcript variant 1, mRNA.	Hs.207631	chr13	protein ubiquitination // single organismal cell-cell adhesion	ubiquitin ligase complex // nucleus // cytoplasm // cell-cell adherens junction // apical plasma membrane	ubiquitin-protein transferase activity // zinc ion binding // metal ion binding // protein C-terminus binding // actinin binding
TC16002043.hg.1	10.5801	10.3921	9.2002	9.44444	1.16381	NM_006985	NPIPA1	NM_006985	RefSeq	Homo sapiens nuclear pore complex interacting protein family, member A1 (NPIPA1), mRNA.	Hs.676266	chr16	protein transport // mRNA transport // transport	nuclear pore // nuclear membrane // nucleus // membrane	---
TC05000515.hg.1	7.69751	7.94691	6.84662	6.47104	1.16338	NM_002372	MAN2A1	NM_002372	RefSeq	Homo sapiens mannosidase, alpha, class 2A, member 1 (MAN2A1), mRNA.	Hs.432822	chr5	in utero embryonic development // liver development // mannose metabolic process // N-glycan processing // mitochondrion organization // vacuole organization // respiratory gaseous exchange // protein N-linked glycosylation via asparagine // post-translational protein modification // cellular protein metabolic process // lung alveolus development // positive regulation of neurogenesis // retina m…	Golgi membrane // integral component of membrane // extracellular vesicular exosome // Golgi membrane // Golgi apparatus // membrane // membrane	mannosyl-oligosaccharide 1,3-1,6-alpha-mannosidase activity // zinc ion binding // hydrolase activity, hydrolyzing N-glycosyl compounds // carbohydrate binding // catalytic activity // hydrolase activity, hydrolyzing O-glycosyl compounds // alpha-mannosidase activity // mannosyl-oligosaccharide 1,3-1,6-alpha-mannosidase activity // mannosidase activity // hydrolase activity // hydrolase activity,…
TC20000821.hg.1	6.919	6.96569	5.85005	5.70832	1.16316	NM_015474	SAMHD1	NM_015474	RefSeq	Homo sapiens SAM domain and HD domain 1 (SAMHD1), mRNA.	Hs.580681	chr20	dGTP catabolic process // immune response // innate immune response // regulation of innate immune response // dATP catabolic process // protein homotetramerization // defense response to virus // immune system process // metabolic process // defense response to virus	intracellular // nucleus // nucleolus // plasma membrane // nucleus	nucleic acid binding // RNA binding // protein binding // phosphoric diester hydrolase activity // zinc ion binding // dGTPase activity // dGTP binding // catalytic activity // hydrolase activity // metal ion binding
TC06004134.hg.1	8.68613	8.828	7.76084	7.42765	1.16282	NM_145063	OARD1	NM_145063	RefSeq	Homo sapiens O-acyl-ADP-ribose deacylase 1 (OARD1), mRNA.	Hs.227457	chr6	purine nucleoside metabolic process	---	purine nucleoside binding // protein binding // deacetylase activity // hydrolase activity
TC09000455.hg.1	7.87702	8.31216	7.14546	6.71977	1.16197	NM_001253829	PTPDC1	NM_001253829	RefSeq	Homo sapiens protein tyrosine phosphatase domain containing 1 (PTPDC1), transcript variant 3, mRNA.	Hs.437943	chr9	peptidyl-tyrosine dephosphorylation // cilium morphogenesis // protein dephosphorylation // dephosphorylation // cell projection organization	cilium	protein tyrosine phosphatase activity // protein tyrosine/serine/threonine phosphatase activity // phosphoprotein phosphatase activity // hydrolase activity // phosphatase activity
TC17000991.hg.1	9.77033	9.79641	8.66408	8.58169	1.16049	NM_018128	TSR1	NM_018128	RefSeq	Homo sapiens TSR1, 20S rRNA accumulation, homolog (S. cerevisiae) (TSR1), mRNA.	Hs.388170	chr17	ribosome assembly // ribosome biogenesis	nucleolus // nucleus // nucleolus	poly(A) RNA binding
TC10000341.hg.1	9.70532	9.81389	8.65406	8.54926	1.15794	NM_001005751	FAM21A	NM_001005751	RefSeq	Homo sapiens family with sequence similarity 21, member A (FAM21A), transcript variant 1, mRNA.	Hs.645272	chr10	retrograde transport, endosome to Golgi // transport	early endosome // early endosome membrane // WASH complex // endosome // membrane // WASH complex	---
TC04000891.hg.1	7.94987	7.89046	6.92166	6.60325	1.15771	NM_021942	TRAPPC11	NM_021942	RefSeq	Homo sapiens trafficking protein particle complex 11 (TRAPPC11), transcript variant 1, mRNA.	Hs.443240	chr4	vesicle-mediated transport // transport	Golgi apparatus	---
TC13000727.hg.1	8.88658	9.12803	8.2067	7.49616	1.15587	NM_001128226	DIS3	NM_001128226	RefSeq	Homo sapiens DIS3 exosome endoribonuclease and 3-5 exoribonuclease (DIS3), transcript variant 2, mRNA.	Hs.744104	chr13	nuclear-transcribed mRNA catabolic process, deadenylation-dependent decay // rRNA processing // gene expression // RNA metabolic process // mRNA metabolic process // rRNA catabolic process // regulation of GTPase activity // exonucleolytic nuclear-transcribed mRNA catabolic process involved in deadenylation-dependent decay // CUT catabolic process // nucleic acid phosphodiester bond hydrolysis //…	nuclear exosome (RNase complex) // exosome (RNase complex) // nucleus // nucleoplasm // nucleolus // cytoplasm // cytosol // exosome (RNase complex) // nucleus // nucleoplasm // cytoplasm // membrane	3'-5'-exoribonuclease activity // RNA binding // endonuclease activity // guanyl-nucleotide exchange factor activity // protein binding // nuclease activity // endonuclease activity // exonuclease activity // hydrolase activity
TC22000563.hg.1	6.11382	6.1458	4.95511	4.99325	1.15563	NM_016449	DRICH1	NM_016449	RefSeq	Homo sapiens aspartate-rich 1 (DRICH1), mRNA.	Hs.517466	chr22	---	---	---
TC12000461.hg.1	11.76	11.825	10.8991	10.377	1.15447	NM_002136	HNRNPA1	NM_002136	RefSeq	Homo sapiens heterogeneous nuclear ribonucleoprotein A1 (HNRNPA1), transcript variant 1, mRNA.	Hs.546261	chr12	alternative mRNA splicing, via spliceosome // mRNA splicing, via spliceosome // mRNA splicing, via spliceosome // mRNA processing // RNA export from nucleus // cell death // RNA splicing // gene expression // viral process // mRNA transport // nuclear export // nuclear import // mRNA processing // RNA export from nucleus // transport // RNA splicing	nucleus // nucleoplasm // nucleoplasm // spliceosomal complex // nucleolus // cytoplasm // ribonucleoprotein complex // intermediate filament cytoskeleton // extracellular vesicular exosome // catalytic step 2 spliceosome // nucleus // spliceosomal complex // cytoplasm // membrane // ribonucleoprotein complex // viral nucleocapsid	nucleotide binding // single-stranded DNA binding // RNA binding // single-stranded RNA binding // protein binding // poly(A) RNA binding // nucleic acid binding // RNA binding
TC02002642.hg.1	7.00317	7.58744	6.29409	5.98813	1.1542	NM_001206774	GTF3C3	NM_001206774	RefSeq	Homo sapiens general transcription factor IIIC, polypeptide 3, 102kDa (GTF3C3), transcript variant 2, mRNA.	Hs.470996	chr2	transcription, DNA-templated // transcription from RNA polymerase III promoter // transcription from RNA polymerase III promoter // gene expression // 5S class rRNA transcription from RNA polymerase III type 1 promoter // tRNA transcription from RNA polymerase III promoter // transcription, DNA-templated	transcription factor TFIIIC complex // nucleoplasm // nucleus	DNA binding // protein binding // DNA binding
TC11000143.hg.1	5.48948	5.76186	4.5088	4.43454	1.154	NM_176822	NLRP14	NM_176822	RefSeq	Homo sapiens NLR family, pyrin domain containing 14 (NLRP14), mRNA.	Hs.449637	chr11	multicellular organismal development // spermatogenesis // cell differentiation // spermatogenesis	---	ATP binding // nucleotide binding
TC01002373.hg.1	9.19398	9.47519	8.47768	7.88385	1.15382	NM_015484	SYF2	NM_015484	RefSeq	Homo sapiens SYF2 pre-mRNA-splicing factor (SYF2), transcript variant 1, mRNA.	Hs.20013	chr1	mRNA splicing, via spliceosome // in utero embryonic development // gastrulation // embryonic organ development // mRNA processing // RNA splicing	nucleus // nucleus // catalytic step 2 spliceosome // nucleus // spliceosomal complex	poly(A) RNA binding
TC02000669.hg.1	7.64602	7.76546	6.86073	6.24537	1.15269	NM_144978	CCDC138	NM_144978	RefSeq	Homo sapiens coiled-coil domain containing 138 (CCDC138), mRNA.	Hs.731709	chr2	---	---	---
TC06001908.hg.1	7.02314	6.85436	5.98438	5.58989	1.15161	NM_015525	IBTK	NM_015525	RefSeq	Homo sapiens inhibitor of Bruton agammaglobulinemia tyrosine kinase (IBTK), mRNA.	Hs.306425	chr6	negative regulation of protein phosphorylation // release of sequestered calcium ion into cytosol // negative regulation of protein tyrosine kinase activity	nucleus // nucleolus // cytoplasm // membrane // nucleus // cytoplasm	protein kinase binding // protein tyrosine kinase inhibitor activity
TC04001702.hg.1	5.69134	5.66236	4.35338	4.69877	1.15078	NM_012403	ANP32C	NM_012403	RefSeq	Homo sapiens acidic (leucine-rich) nuclear phosphoprotein 32 family, member C (ANP32C), mRNA.	Hs.661161	chr4	---	---	---
TC06001965.hg.1	6.08999	5.91801	5.03172	4.67549	1.1504	NM_001080481	USP45	NM_001080481	RefSeq	Homo sapiens ubiquitin specific peptidase 45 (USP45), mRNA.	Hs.143410	chr6	ubiquitin-dependent protein catabolic process // protein deubiquitination // proteolysis	---	ubiquitin-specific protease activity // zinc ion binding // peptidase activity // cysteine-type peptidase activity // hydrolase activity // ubiquitinyl hydrolase activity // metal ion binding
TC08000283.hg.1	7.59232	7.80418	6.59783	6.49816	1.15025	NM_001105214	ASH2L	NM_001105214	RefSeq	Homo sapiens ash2 (absent, small, or homeotic)-like (Drosophila) (ASH2L), transcript variant 2, mRNA.	Hs.521530	chr8	transcription, DNA-templated // regulation of transcription, DNA-templated // transcription from RNA polymerase II promoter // cellular response to DNA damage stimulus // positive regulation of cell proliferation // hemopoiesis // response to estrogen // positive regulation of transcription from RNA polymerase II promoter // histone H3-K4 methylation // transcription, DNA-templated // regulation …	nucleus // histone methyltransferase complex // histone methyltransferase complex // Set1C/COMPASS complex // nucleus	DNA binding // protein binding // histone methyltransferase activity (H3-K4 specific) // transcription regulatory region DNA binding // metal ion binding // DNA binding // methyltransferase activity // transferase activity
TC13000240.hg.1	8.23882	8.34739	7.53349	6.7534	1.14966	NM_001146070	TDRD3	NM_001146070	RefSeq	Homo sapiens tudor domain containing 3 (TDRD3), transcript variant 1, mRNA.	Hs.525061	chr13	chromatin modification // regulation of RNA biosynthetic process	nucleus // cytoplasm // exon-exon junction complex // nucleus	chromatin binding // transcription coactivator activity // methylated histone binding // poly(A) RNA binding
[truncated: 19,196 more rows]
