# Supplementary material for: The kinesin KIF1C transports APC-dependent mRNAs to cell protrusions
Source: RNA. 2021 Dec;27(12):1528–44. doi: 10.1261/rna.078576.120 (PMC8594469; doi:10.1261/rna.078576.120)
Supplement: Supplemental Material [file supp_078576.120_Supplemental_Table_S3.xlsx]

## Sheet: Source data Fig S1E
Gene Name	enrichment in KIF1C IP	Control Ps/CB fold change from Wang et al	Differential Fold Change between Control and APC KD (from Wang et al)	Differential p-val
NET1	2.56444	5.36945	-1.7131	0.000769461
RAB13	2.4607	6.00996	-1.35787	0.0103038
TRAK2	2.31143	3.08787	-1.19529	0.0824916
GDF11	1.81878	3.07007	-1.27613	0.0982596
DDR2	1.58731	2.50845	-1.31377	0.070008
RASSF3	1.54987	2.30015	-1.51265	0.003978
KIF1C	1.37177	4.22827	-1.68595	5.68418e-05
UPF3A	1.2001	2.51972	-1.18515	0.0231521
PPFIA1	1.12222	2.70878	-1.31499	0.035715
ANP32B	1.11459	3.17079	-1.3101	0.0100544
KANK2	1.02064	4.2896	-1.55156	3.74856e-05
GAB2	0.986453	2.13327	-1.43657	0.000267689
PALLD	0.912561	3.10104	-1.57735	0.0168074
WNK1	0.836044	2.05547	-1.20003	0.0433788
ZMAT2	0.829	2.16466	-1.13885	0.0770211
CENPB	0.738378	4.78827	-1.64121	0.000141121
TRIM44	0.702083	2.22103	-1.15714	0.0743452
PKP4	0.656148	3.01782	-1.28466	0.00326224
RBM17	0.260859	2.00406	-1.20336	0.0209468
SH3PXD2A	0.242142	2.75297	-1.50217	0.000145295
MYL6B	0.121665	2.97676	-1.33477	0.0127503
EEF1A1	0.06843	2.12045	-1.15164	0.0947624
P2RY14	0.05378	3.22576	-2.39329	0.098372
UBXN1	0.017228	2.09698	-1.26674	0.00463135
S100A7A	-0.0341405	2.20114	-2.14004	0.0570901
R3HCC1	-0.0352325	2.24152	-1.31007	0.00329082
FGD3	-0.0553945	3.37081	-1.30542	0.0230089
ZBTB12	-0.0591635	3.65251	-1.46051	0.00213907
LRRIQ3	-0.060613	2.44194	-1.95097	0.082987
AMOT	-0.0839875	2.16305	-1.37889	0.0349375
FRMD5	-0.085426	2.33707	-2.50945	0.0270343
MAP2K7	-0.10203	2.21401	-1.37968	0.00362654
ACSBG2	-0.121595	4.45818	-3.51569	0.0385481
DYNLL2	-0.146484	4.05616	-1.40551	0.000231745
KCTD10	-0.155147	2.76925	-1.45003	2.696e-05
CENPU	-0.168303	2.18481	-1.65984	0.00917387
SPEF1	-0.169905	2.78738	-1.3856	0.0101801
GRAP	-0.17049	2.30208	-1.85753	0.0711449
SYP	-0.224515	2.93826	-1.77962	0.0658352
GSDMA	-0.227127	2.11136	-1.96895	0.0423311
CCND2	-0.270854	2.71058	-1.46295	0.00219467
APOBR	-0.271078	2.03021	-1.34923	0.00433022
EMX2	-0.337373	2.37633	-1.3439	0.00734897
CPLX2	-0.345971	6.37895	-1.56987	0.00288479
CYB5R3	-0.380052	11.3602	-1.71632	6.78268e-06
TTC22	-0.385886	2.49071	-2.38014	0.0459814
TNNC1	-0.516938	2.33118	-1.5719	0.0429904
PDE2A	-0.519953	2.20285	-3.61287	0.0199847
ATF5	-0.595935	2.21718	-1.22407	0.0276755
UHMK1	-0.764072	2.2753	-1.36654	0.000151392
SPATA24	-0.870759	2.06459	-1.27729	0.0656285
TPMT	-1.03338	2.77895	-1.36718	0.0438784
DDT	-1.12753	2.01777	-1.28838	0.0205313
BTF3	-1.24166	2.18325	-1.13504	0.0546729
ACN9	-1.98771	2.5687	-1.2699	0.0962038
RPL12	0.30786	2.23408	-1.08498	0.380511
RPL37	0.233057	2.48851	-1.06098	0.513848
RPL8	0.16455	1.78602	-1.13913	0.131691
RPL22L1	0.0327205	3.60021	-1.015	0.920342
RPS12	0.00881	2.55493	-1.04292	0.65125
RPL13A	-0.0295215	2.08817	-1.07736	0.361431
RPSA	-0.104044	1.94726	-1.0817	0.383635
RPL3	-0.11993	1.88932	-1.09377	0.243195
RPS8	-0.120518	2.37202	-1.05001	0.569693
RPL7L1	-0.163174	1.13528	1.01524	0.792768
RPL10L	-0.166695	n/a
RPSA	-0.21612	1.94726	-1.0817	0.383635
RPL10A	-0.235225	2.10702	-1.10089	0.255044
RPS19	-0.240745	2.38101	-1.07207	0.438761
RPL4	-0.24415	2.66028	-1.06958	0.430276
RPL27A	-0.244383	2.3402	-1.07601	0.36161
RPS24	-0.256403	3.23999	-1.00186	0.985703
RPL36AL	-0.263657	2.94134	-1.02458	0.764845
RPS3	-0.2935	1.87801	-1.14107	0.092267
RPL41	-0.29851	2.38771	-1.06545	0.491608
RPS28	-0.332278	2.69772	-1.04759	0.602142
RPL7A	-0.337433	1.99847	-1.14399	0.131439
RPL36	-0.365985	2.2499	-1.05302	0.56871
RPS6	-0.371869	2.54922	-1.09079	0.298711
RPS2	-0.39225	2.17597	-1.10644	0.251795
RPL27	-0.396475	1.97313	-1.10036	0.27999
RPL6	-0.399474	2.1198	-1.11088	0.203091
RPL11	-0.400275	2.26858	-1.08403	0.293951
RPS11	-0.41544	2.29124	-1.08994	0.332564
RPS20	-0.418978	2.71263	-1.01628	0.871444
RPL18A	-0.432065	2.06034	-1.12846	0.201851
RPL7	-0.443868	3.37876	-1.0515	0.551384
RPL23	-0.445382	3.06488	-1.0626	0.546188
RPL3L	-0.464729	2.6277	-1.28419	0.622689
RPL36A	-0.475937	2.79002	-1.01273	0.893519
RPS21	-0.477	2.46823	-1.07185	0.454319
RPL26	-0.49295	3.20788	-1.03632	0.718822
RPL18	-0.541854	1.77511	-1.12415	0.184784
RPL37A	-0.558785	2.49966	-1.0458	0.62417
RPLP0	-0.56797	1.93709	-1.13335	0.191775
RPS25	-0.569545	2.50986	-1.04574	0.633469
RPS29	-0.571587	2.56925	-1.08654	0.358872
RPL32	-0.571654	2.41445	-1.0404	0.691261
RPS27A	-0.57297	2.49534	-1.0726	0.392322
RPS4X	-0.592559	2.78644	-1.08856	0.32697
RPS10	-0.617812	1.93997	-1.07245	0.402567
RPS3A	-0.618605	3.12358	-1.0566	0.541555
RPL35	-0.62232	2.46006	-1.06487	0.519454
RPL24	-0.62514	1.50398	1.09816	0.7785
RPS23	-0.644612	2.44545	-1.05586	0.545185
RPL5	-0.683556	3.106	-1.02988	0.785212
RPLP2	-0.68901	2.17444	-1.05376	0.564662
RPL9	-0.689655	2.74978	-1.06636	0.445326
RPL34	-0.700455	2.48165	-1.07216	0.432987
RPL21	-0.700927	3.32103	-1.01684	0.876492
RPL10	-0.715052	1.99015	-1.11569	0.177617
RPL15	-0.717701	1.80862	-1.1835	0.0798203
RPL9	-0.721665	2.74978	-1.06636	0.445326
RPS9	-0.722121	1.98192	-1.13041	0.170199
RPS18	-0.72684	2.17492	-1.11981	0.174223
RPL38	-0.748941	2.47365	-1.04388	0.638564
RPL23A	-0.752795	2.52377	-1.07203	0.434629
RPL29	-0.768987	2.28192	-1.00283	0.976701
RPL9	-0.78249	2.74978	-1.06636	0.445326
RPS27	-0.794492	2.43012	-1.04884	0.611466
RPS27L	-0.797982	1.94197	-1.06334	0.440803
RPL22	-0.800682	2.38447	-1.03145	0.724002
RPL17	-0.808015	2.92259	-1.0413	0.695405
RPL19	-0.81812	1.91854	-1.12491	0.171447
RPL35A	-0.822651	2.56038	-1.05409	0.62145
RPS26	-0.823754	2.52877	-1.09499	0.323662
RPL31	-0.82991	2.78629	-1.03437	0.7266
RPS15	-0.83141	2.21608	-1.10521	0.239443
RPS16	-0.834335	2.11013	-1.09746	0.320074
RPS17	-0.877706	2.72786	-1.042	0.653319
RPL26L1	-0.9068	n/a
RPL30	-0.941639	2.84823	-1.03869	0.708434
RPL13	-0.959037	2.0002	-1.10835	0.242945
RPS14	-1.02618	2.25445	-1.11746	0.193928
RPLP1	-1.04114	2.10825	-1.10669	0.322788
RPL14	-1.05792	2.25445	-1.08385	0.346138
RPL28	-1.06326	2.44922	-1.06562	0.502709
RPL39	-1.10443	2.69213	1.00059	0.995903
RPS15A	-1.11453	2.49325	-1.03215	0.737168
RPS7	-1.17594	2.47557	-1.08218	0.39228
RPS13	-1.18409	2.42682	-1.07009	0.429162
RPL39L	-1.26795	n/a
RPS5	-1.52571	2.1497	-1.13044	0.17077
