# Supplementary material for: The kinesin KIF1C transports APC-dependent mRNAs to cell protrusions
Source: RNA. 2021 Dec;27(12):1528–44. doi: 10.1261/rna.078576.120 (PMC8594469; doi:10.1261/rna.078576.120)
Supplement: Supplemental Material [file supp_078576.120_Supplemental_Table_S4.xlsx]

## Sheet: Source Data Fig 6F&G
Track n°	Slice n°	Pixel X	Pixel Y	Distance to previous position (mm)	Instantaneous velocity (mm/sec)	Pixel Value	Total distance travelled (mm)	total time (sec)	Mean track speed (mm/sec)
1	1	492	350	0	0	8333		0
	2	487	350	0.714	2.767	11081		0.258
	3	482	350	0.714	2.767	8908		0.516
	4	476	351	0.869	3.367	5547		0.774
	5	470	350	0.869	3.367	6665		1.032
	6	466	351	0.589	2.282	3937		1.29
	7	460	350	0.869	3.367	7194		1.548
	8	455	351	0.728	2.822	7376		1.806
	9	451	352	0.589	2.282	5525		2.064
	10	447	351	0.589	2.282	7376		2.322
	11	442	350	0.728	2.822	9574		2.58
	12	438	350	0.571	2.214	11027	7.829	2.838
	13	438	350	0	0	10520		3.096
	14	438	350	0	0	11535		3.354
	15	438	351	0.143	0.553	6535		3.612
	16	438	351	0	0	8743		3.87
	17	438	350	0.143	0.553	14414		4.128
	18	437	352	0.319	1.238	3592		4.386
	19	438	351	0.202	0.783	9718		4.644
	20	436	350	0.319	1.238	8781		4.902
	21	437	351	0.202	0.783	9439		5.16
	22	437	352	0.143	0.553	4301		5.418
	23	435	351	0.319	1.238	9203		5.676
	24	431	351	0.571	2.214	11750		5.934
	25	426	352	0.728	2.822	5289		6.192
	26	421	352	0.714	2.767	7238		6.45
	27	416	352	0.714	2.767	8054		6.708
	28	411	353	0.728	2.822	9972		6.966
	29	407	354	0.589	2.282	8639		7.224
	30	402	355	0.728	2.822	13439		7.482
	31	396	356	0.869	3.367	9721		7.74
	32	394	357	0.319	1.238	11917		7.998
	33	392	358	0.319	1.238	8492		8.256
	34	391	358	0.143	0.553	5912		8.514
	35	390	356	0.319	1.238	8165		8.772
	36	386	358	0.639	2.475	11264		9.03
	37	382	360	0.639	2.475	3906	9.666	9.288
	38	382	360	0	0	7050		9.546
	39	382	360	0	0	5026		9.804
	40	382	360	0	0	7426		10.062
	41	383	360	0.143	0.553	7648		10.32
	42	382	360	0.143	0.553	8288		10.578
	43	382	360	0	0	8052		10.836
	44	382	360	0	0	6256		11.094
	45	382	360	0	0	6315		11.352
	46	380	362	0.404	1.566	6973		11.61
	47	375	364	0.769	2.981	10520		11.868
	48	370	368	0.914	3.544	7151		12.126
	49	366	372	0.808	3.131	6219		12.384
	50	362	372	0.571	2.214	4771		12.642
	51	357	374	0.769	2.981	6861		12.9
	52	352	376	0.769	2.981	4849		13.158
	53	347	378	0.769	2.981	3304		13.416
	54	344	380	0.515	1.996	5716		13.674
	55	340	383	0.714	2.767	3025		13.932
	56	336	386	0.714	2.767	4476		14.19
	57	334	388	0.404	1.566	3177		14.448
	58	329	391	0.833	3.227	4219		14.706
	59	324	396	1.01	3.914	2061		14.964
	60	321	399	0.606	2.348	3435		15.222
	61	317	402	0.714	2.767	3858		15.48
	62	312	405	0.833	3.227	4012		15.738
	63	311	410	0.728	2.822	2388		15.996
	64	309	414	0.639	2.475	2110		16.254
	65	308	419	0.728	2.822	4856		16.512
	66	304	424	0.914	3.544	4442		16.77
	67	301	428	0.714	2.767	2731		17.028
	68	300	431	0.452	1.75	5582		17.286
	69	299	438	1.01	3.914	7122		17.544
	70	300	442	0.589	2.282	5553		17.802
	71	300	446	0.571	2.214	3500		18.06
	72	303	452	0.958	3.713	3090		18.318
	73	303	449	0.428	1.66	3885		18.576
	74	306	460	1.628	6.311	4082		18.834
	75	304	460	0.286	1.107	7947		19.092
	76	304	459	0.143	0.553	4144		19.35
	77	304	461	0.286	1.107	5970		19.608
	78	305	462	0.202	0.783	2896		19.866
	79	303	460	0.404	1.566	7776	40.72	20.124	2.02345
2	16	510	276	0	0	5441
2	17	507	282	0.958	3.713	4945		0.258
2	18	503	287	0.914	3.544	8257		0.516
2	19	500	288	0.452	1.75	8860		0.774
2	20	495	291	0.833	3.227	3736		1.032
2	21	490	292	0.728	2.822	6890		1.29
2	22	489	298	0.869	3.367	8639		1.548
2	23	486	303	0.833	3.227	2618		1.806
2	24	485	306	0.452	1.75	5556		2.064
2	25	484	311	0.728	2.822	6298		2.322
2	26	480	316	0.914	3.544	3381		2.58
2	27	478	320	0.639	2.475	5202		2.838
2	28	476	323	0.515	1.996	5156		3.096
2	29	474	328	0.769	2.981	3327		3.354
2	30	468	330	0.903	3.501	5062		3.612
2	31	464	332	0.639	2.475	5046		3.87
2	32	460	334	0.639	2.475	3317		4.128
2	33	455	336	0.769	2.981	5117		4.386
2	34	450	339	0.833	3.227	3471		4.644
2	35	447	340	0.452	1.75	2525		4.902
2	36	442	340	0.714	2.767	3825		5.16
2	37	436	342	0.903	3.501	2434		5.418
2	38	430	342	0.857	3.321	4092		5.676
2	39	425	344	0.769	2.981	2284		5.934
2	40	421	342	0.639	2.475	2239		6.192
2	41	419	342	0.286	1.107	2475		6.45
2	42	414	338	0.914	3.544	4103		6.708
2	44	403	340	1.597	6.188	1608		6.966
2	45	399	340	0.571	2.214	2025		7.224
2	46	396	342	0.515	1.996	3296		7.482
2	47	396	342	0	0	2569		7.74
2	48	394	343	0.319	1.238	3117		7.998
2	49	394	343	0	0	1229	21.923	8.256	2.6554
3	1	465	110	0	0	4965
3	2	462	110	0.428	1.66	2232		0.258
3	3	455	111	1.01	3.914	4165		0.516
3	4	450	109	0.769	2.981	4697		0.774
3	5	447	107	0.515	1.996	5087		1.032
3	6	440	107	1	3.874	3607		1.29
3	7	436	106	0.589	2.282	5067		1.548
3	8	430	105	0.869	3.367	3171		1.806
3	9	424	104	0.869	3.367	2561		2.064
3	10	421	103	0.452	1.75	4100		2.322
3	11	417	102	0.589	2.282	5042		2.58
3	12	412	100	0.769	2.981	6714		2.838
3	13	407	100	0.714	2.767	5057		3.096
3	14	402	98	0.769	2.981	6454		3.354
3	15	397	97	0.728	2.822	5126		3.612
3	16	392	96	0.728	2.822	3548		3.87
3	17	387	95	0.728	2.822	3311		4.128
3	18	382	94	0.728	2.822	5037		4.386
3	19	379	93	0.452	1.75	2378		4.644
3	20	374	89	0.914	3.544	3287		4.902
3	21	370	85	0.808	3.131	5163		5.16
3	22	364	82	0.958	3.713	2848		5.418
3	23	362	80	0.404	1.566	3464		5.676
3	24	362	80	0	0	3671		5.934
3	25	362	80	0	0	2525		6.192
3	26	362	80	0	0	2651		6.45
3	27	362	81	0.143	0.553	4443	15.933	6.708	2.37522
4	5	510	53	0	0	6143
4	6	504	52	0.869	3.367	5342		0.258
4	7	501	49	0.606	2.348	3187		0.516
4	8	495	48	0.869	3.367	5937		0.774
4	9	490	48	0.714	2.767	2156		1.032
4	10	484	44	1.03	3.991	5508		1.29
4	11	480	42	0.639	2.475	5595		1.548
4	12	474	39	0.958	3.713	3130		1.806
4	13	472	38	0.319	1.238	4516		2.064
4	14	468	34	0.808	3.131	5490		2.322
4	15	464	32	0.639	2.475	4947		2.58
4	16	460	30	0.639	2.475	4547		2.838
4	17	456	26	0.808	3.131	5671		3.096
4	18	455	26	0.143	0.553	2506		3.354
4	19	452	22	0.714	2.767	4158		3.612
4	20	448	20	0.639	2.475	2076		3.87
4	21	444	16	0.808	3.131	5221		4.128
4	22	440	10	1.03	3.991	2885		4.386
4	23	432	6	1.277	4.951	2948		4.644
4	24	430	2	0.639	2.475	1996		4.902
4	25	430	4	0.286	1.107	2225		5.16
4	26	428	2	0.404	1.566	2265	14.838	5.418	2.73865
5	26	495	269	0	0	8579
5	27	496	269	0.143	0.553	8028		0.258
5	28	491	271	0.769	2.981	7984		0.516
5	29	485	272	0.869	3.367	6298		0.774
5	30	475	277	1.597	6.188	7408		1.032
5	31	477	277	0.286	1.107	9250		1.29
5	32	478	278	0.202	0.783	9246		1.548
5	33	468	276	1.456	5.644	12227		1.806
5	34	466	276	0.286	1.107	8327		2.064
5	35	459	274	1.04	4.029	13439		2.322
5	36	453	270	1.03	3.991	5198		2.58
5	37	449	277	1.151	4.462	11081		2.838
5	38	445	277	0.571	2.214	9574		3.096
5	39	440	276	0.728	2.822	9246		3.354
5	40	436	276	0.571	2.214	10263		3.612
5	41	431	276	0.714	2.767	8626		3.87
5	42	425	275	0.869	3.367	7094		4.128
5	43	422	275	0.428	1.66	7600		4.386
5	44	417	275	0.714	2.767	9006		4.644
5	45	408	276	1.293	5.012	11601		4.902
5	46	408	276	0	0	9375		5.16
5	47	400	283	1.518	5.884	3869		5.418
5	48	395	280	0.833	3.227	7761		5.676
5	49	392	283	0.606	2.348	7400		5.934
5	50	388	284	0.589	2.282	8919		6.192
5	51	382	284	0.857	3.321	6313		6.45
5	52	378	285	0.589	2.282	5868		6.708
5	53	373	287	0.769	2.981	5097		6.966
5	54	369	286	0.589	2.282	4005		7.224
5	55	366	295	1.355	5.251	4722		7.482
5	56	365	297	0.319	1.238	5623		7.74
5	57	358	306	1.628	6.311	2938		7.998
5	58	359	303	0.452	1.75	5353		8.256
5	59	357	311	1.178	4.564	3699		8.514
5	60	358	305	0.869	3.367	5256		8.772
5	61	352	303	0.903	3.501	4892		9.03
5	62	347	305	0.769	2.981	5614		9.288
5	63	344	309	0.714	2.767	4759		9.546
5	64	340	311	0.639	2.475	4544		9.804
5	65	337	315	0.714	2.767	4895		10.062
5	66	334	318	0.606	2.348	5410		10.32
5	67	327	324	1.317	5.103	2522		10.578
5	68	325	322	0.404	1.566	5319		10.836
5	69	320	326	0.914	3.544	3906		11.094
5	70	315	327	0.728	2.822	5119	34.576	11.352	3.04581
6	123	511	112	0	0	15248
6	124	505	110	0.903	3.501	9928		0.258
6	125	502	111	0.452	1.75	8945		0.516
6	126	496	109	0.903	3.501	14497		0.774
6	127	492	108	0.589	2.282	17648		1.032
6	128	487	106	0.769	2.981	20900		1.29
6	129	482	105	0.728	2.822	20224		1.548
6	130	478	103	0.639	2.475	16473		1.806
6	131	473	101	0.769	2.981	21978		2.064
6	132	470	101	0.428	1.66	17500		2.322
6	133	464	98	0.958	3.713	23995		2.58
6	134	460	97	0.589	2.282	17500		2.838
6	135	456	94	0.714	2.767	13439		3.096
6	136	452	92	0.639	2.475	24939		3.354
6	137	448	91	0.589	2.282	23074		3.612
6	138	443	90	0.728	2.822	13598		3.87
6	139	438	90	0.714	2.767	21389		4.128
6	140	433	91	0.728	2.822	25576		4.386
6	141	428	90	0.728	2.822	26027		4.644
6	142	423	89	0.728	2.822	20930		4.902
6	143	418	88	0.728	2.822	22715		5.16
6	144	413	87	0.728	2.822	21389		5.418
6	145	409	87	0.571	2.214	12872		5.676
6	146	404	85	0.769	2.981	20253		5.934
6	147	399	84	0.728	2.822	21978		6.192
6	148	394	84	0.714	2.767	23665		6.45
6	149	391	84	0.428	1.66	14067		6.708
6	150	386	83	0.728	2.822	8743		6.966
6	151	381	82	0.728	2.822	11276		7.224
6	152	373	82	1.142	4.428	14497		7.482
6	153	369	82	0.571	2.214	11740		7.74
6	154	367	81	0.319	1.238	11756		7.998
6	155	362	80	0.728	2.822	17740		8.256
6	156	357	78	0.769	2.981	9352		8.514
6	157	353	77	0.589	2.282	10755		8.772
6	158	348	76	0.728	2.822	6469		9.03
6	159	342	76	0.857	3.321	8989		9.288
6	160	337	76	0.714	2.767	8360		9.546
6	161	333	76	0.571	2.214	13439		9.804
6	162	328	75	0.728	2.822	16336		10.062
6	163	323	73	0.769	2.981	6432		10.32
6	164	318	70	0.833	3.227	8677		10.578
6	165	314	67	0.714	2.767	7745		10.836
6	166	311	65	0.515	1.996	14580		11.094
6	167	306	63	0.769	2.981	11750		11.352
6	168	300	61	0.903	3.501	5855		11.61
6	169	300	61	0	0	11740		11.868
6	170	301	61	0.143	0.553	8889		12.126
6	171	299	61	0.286	1.107	7259		12.384
6	172	295	60	0.589	2.282	5359		12.642
6	173	291	58	0.639	2.475	5353		12.9
6	174	286	57	0.728	2.822	6348		13.158
6	175	281	56	0.728	2.822	5814		13.416
6	176	275	55	0.869	3.367	4208		13.674
6	177	271	55	0.571	2.214	6919		13.932
6	178	261	55	1.428	5.535	3037		14.19
6	179	260	54	0.202	0.783	4096		14.448
6	180	257	51	0.606	2.348	3139		14.706
6	181	252	49	0.769	2.981	3318	39.194	14.964	2.61922
7	143	493	249	0	0	24037
7	144	489	249	0.571	2.214	30240		0.258
7	145	484	250	0.728	2.822	30985		0.516
7	146	478	250	0.857	3.321	29252		0.774
7	147	472	249	0.869	3.367	25576		1.032
7	148	467	250	0.728	2.822	27969		1.29
7	149	464	249	0.452	1.75	25340		1.548
7	150	459	246	0.833	3.227	27054		1.806
7	151	455	243	0.714	2.767	15531		2.064
7	152	453	240	0.515	1.996	30959		2.322
7	153	448	236	0.914	3.544	23995		2.58
7	154	445	233	0.606	2.348	21978		2.838
7	155	442	230	0.606	2.348	24939		3.096
7	156	436	226	1.03	3.991	25342		3.354
7	157	433	224	0.515	1.996	25803		3.612
7	158	429	220	0.808	3.131	21978		3.87
7	159	427	217	0.515	1.996	30985		4.128
7	160	423	214	0.714	2.767	26496		4.386
7	161	419	211	0.714	2.767	28788		4.644
7	162	415	208	0.714	2.767	28788		4.902
7	163	411	204	0.808	3.131	21978		5.16
7	164	407	200	0.808	3.131	17404		5.418
7	165	403	195	0.914	3.544	18981		5.676
7	166	400	192	0.606	2.348	17740		5.934
7	167	397	188	0.714	2.767	25340		6.192
7	168	394	186	0.515	1.996	20989		6.45
7	169	393	183	0.452	1.75	13936		6.708
7	170	390	180	0.606	2.348	23665		6.966
7	171	387	179	0.452	1.75	14084		7.224
7	172	383	176	0.714	2.767	17404		7.482
7	173	379	173	0.714	2.767	26967		7.74
7	174	378	172	0.202	0.783	24380		7.998
7	175	377	171	0.202	0.783	23756		8.256
7	176	373	167	0.808	3.131	29536		8.514
7	177	370	164	0.606	2.348	26701		8.772
7	178	368	160	0.639	2.475	23074		9.03
7	179	363	156	0.914	3.544	27550		9.288
7	180	360	153	0.606	2.348	21911		9.546
7	181	360	149	0.571	2.214	21389		9.804
7	182	354	145	1.03	3.991	15839		10.062
7	183	351	143	0.515	1.996	10607		10.32
7	184	348	140	0.606	2.348	10472		10.578
7	185	344	136	0.808	3.131	9103		10.836
7	186	341	134	0.515	1.996	11750		11.094
7	187	336	128	1.115	4.323	7490		11.352
7	188	331	126	0.769	2.981	6304		11.61
7	189	327	124	0.639	2.475	14356		11.868
7	190	323	123	0.589	2.282	16994		12.126
7	191	317	119	1.03	3.991	6810		12.384
7	192	313	117	0.639	2.475	5895		12.642
7	193	310	115	0.515	1.996	5858		12.9
7	194	305	114	0.728	2.822	7754		13.158
7	195	301	112	0.639	2.475	5716		13.416
7	196	295	110	0.903	3.501	5629		13.674
7	197	290	107	0.833	3.227	5343		13.932
7	198	288	104	0.515	1.996	7767		14.19
7	199	282	102	0.903	3.501	5761		14.448
7	200	278	100	0.639	2.475	6315	39.184	14.706	2.66449
8	140	487	242	0	0	20253
8	141	484	243	0.452	1.75	6503		0.258
8	142	479	243	0.714	2.767	7121		0.516
8	143	474	240	0.833	3.227	14084		0.774
8	144	470	238	0.639	2.475	11045		1.032
8	145	466	236	0.639	2.475	5671		1.29
8	146	462	234	0.639	2.475	4568		1.548
8	147	458	230	0.808	3.131	8743		1.806
8	148	455	229	0.452	1.75	4722		2.064
8	149	450	224	1.01	3.914	8257		2.322
8	150	446	222	0.639	2.475	9352		2.58
8	151	441	218	0.914	3.544	27931		2.838
8	152	436	215	0.833	3.227	20320		3.096
8	153	434	214	0.319	1.238	15248		3.354
8	154	432	210	0.639	2.475	10005		3.612
8	155	426	208	0.903	3.501	7426		3.87
8	156	424	206	0.404	1.566	7490		4.128
8	157	422	204	0.404	1.566	9781		4.386
8	158	410	194	2.231	8.646	3715		4.644
8	159	406	189	0.914	3.544	4329		4.902
8	160	398	176	2.18	8.449	3247		5.16
8	161	396	172	0.639	2.475	3251		5.418
8	162	391	168	0.914	3.544	5501		5.676
8	163	384	158	1.743	6.756	791		5.934
8	164	374	153	1.597	6.188	4344		6.192
8	165	368	146	1.317	5.103	2155		6.45
8	166	366	145	0.319	1.238	914	23.095	6.708	3.4429
9	117	479	236	0	0	6772
9	118	477	236	0.286	1.107	10308		0.258
9	119	472	234	0.769	2.981	7761		0.516
9	120	465	232	1.04	4.029	5523		0.774
9	121	463	231	0.319	1.238	6965		1.032
9	122	463	230	0.143	0.553	12562		1.29
9	123	458	229	0.728	2.822	2103		1.548
9	124	456	229	0.286	1.107	5707		1.806
9	125	454	228	0.319	1.238	20930		2.064
9	126	450	227	0.589	2.282	8029		2.322
9	127	444	224	0.958	3.713	3242		2.58
9	128	442	220	0.639	2.475	9596		2.838
9	129	438	215	0.914	3.544	9502		3.096
9	130	437	212	0.452	1.75	21317		3.354
9	131	435	210	0.404	1.566	23756		3.612
9	132	434	208	0.319	1.238	19904		3.87
9	133	431	204	0.714	2.767	6051		4.128
9	134	430	200	0.589	2.282	5381		4.386
9	135	428	194	0.903	3.501	12227		4.644
9	136	427	189	0.728	2.822	17422		4.902
9	137	426	186	0.452	1.75	7427		5.16
9	138	425	181	0.728	2.822	5180		5.418
9	139	424	175	0.869	3.367	7885		5.676
9	140	423	170	0.728	2.822	4256		5.934
9	141	421	164	0.903	3.501	6228		6.192
9	142	420	160	0.589	2.282	11179		6.45
9	143	420	158	0.286	1.107	6807		6.708
9	144	418	151	1.04	4.029	5698		6.966
9	145	415	148	0.606	2.348	8785		7.224
9	146	413	143	0.769	2.981	7314		7.482
9	147	410	140	0.606	2.348	4103		7.74
9	148	407	135	0.833	3.227	3581		7.998
9	149	404	131	0.714	2.767	5014		8.256
9	150	402	128	0.515	1.996	6037		8.514
9	151	399	124	0.714	2.767	3759		8.772
9	152	396	120	0.714	2.767	2235		9.03
9	153	393	116	0.714	2.767	2875		9.288
9	154	391	112	0.639	2.475	4164		9.546
9	155	390	108	0.589	2.282	3107		9.804
9	156	386	104	0.808	3.131	2951		10.062
9	157	386	102	0.286	1.107	2809		10.32
9	158	380	99	0.958	3.713	2122		10.578
9	159	374	95	1.03	3.991	2682		10.836
9	160	368	91	1.03	3.991	1499		11.094
9	161	366	90	0.319	1.238	1437	28.538	11.352	2.51392
10	135	506	113	0	0	6238
10	136	504	112	0.319	1.238	3373		0.258
10	137	498	111	0.869	3.367	3627		0.516
10	138	490	110	1.151	4.462	9972		0.774
10	139	488	110	0.286	1.107	9250		1.032
10	140	483	108	0.769	2.981	4693		1.29
10	141	478	109	0.728	2.822	8470		1.548
10	142	471	109	1	3.874	4601		1.806
10	143	467	110	0.589	2.282	5137		2.064
10	144	461	110	0.857	3.321	3781		2.322
10	145	456	108	0.769	2.981	8257		2.58
10	146	450	107	0.869	3.367	3792		2.838
10	147	446	106	0.589	2.282	5606		3.096
10	148	445	106	0.143	0.553	3743		3.354
10	149	439	106	0.857	3.321	5878		3.612
10	150	435	105	0.589	2.282	9928		3.87
10	151	428	104	1.01	3.914	4593		4.128
10	152	424	104	0.571	2.214	4987		4.386
10	153	420	103	0.589	2.282	5054		4.644
10	154	416	102	0.589	2.282	9928		4.902
10	155	411	102	0.714	2.767	6096		5.16
10	156	405	100	0.903	3.501	7727		5.418
10	157	398	99	1.01	3.914	2711		5.676
10	158	395	98	0.452	1.75	19990		5.934
10	159	391	98	0.571	2.214	3593		6.192
10	160	386	97	0.728	2.822	7736		6.45
10	161	379	96	1.01	3.914	2598		6.708
10	162	380	100	0.589	2.282	2274		6.966
10	163	372	98	1.178	4.564	3166		7.224
10	164	369	97	0.452	1.75	1982		7.482
10	165	366	89	1.22	4.729	2798	21.97	7.74	2.8385
11	143	511	266	0	0	28126
11	144	510	270	0.589	2.282	29109		0.258
11	145	505	272	0.769	2.981	27054		0.516
11	146	503	272	0.286	1.107	22715		0.774
11	147	502	274	0.319	1.238	14967		1.032
11	148	502	274	0	0	9596		1.29
11	149	498	274	0.571	2.214	14497		1.548
11	150	494	276	0.639	2.475	4205		1.806
11	151	487	276	1	3.874	4987		2.064
11	152	485	276	0.286	1.107	19750		2.322
11	153	481	276	0.571	2.214	20930		2.58
11	154	474	276	1	3.874	39830		2.838
11	155	468	277	0.869	3.367	24037		3.096
11	156	464	276	0.589	2.282	47953		3.354
11	157	459	277	0.728	2.822	17422		3.612
11	158	454	277	0.714	2.767	39517		3.87
11	159	449	277	0.714	2.767	29350		4.128
11	160	443	280	0.958	3.713	2351		4.386
11	161	440	285	0.833	3.227	24939		4.644
11	162	436	286	0.589	2.282	32581		4.902
11	163	430	290	1.03	3.991	7725		5.16
11	164	426	291	0.589	2.282	28288		5.418
11	165	423	293	0.515	1.996	7474		5.676
11	166	425	296	0.515	1.996	6473		5.934
11	167	428	301	0.833	3.227	11045		6.192
11	168	428	302	0.143	0.553	26967		6.45
11	169	424	306	0.808	3.131	9502		6.708
11	170	420	306	0.571	2.214	31705		6.966
11	171	415	304	0.769	2.981	32185		7.224
11	172	411	305	0.589	2.282	31420		7.482
11	173	406	305	0.714	2.767	28626		7.74
11	174	402	304	0.589	2.282	10989		7.998
11	175	395	302	1.04	4.029	29252		8.256
11	176	388	304	1.04	4.029	7239		8.514
11	177	385	304	0.428	1.66	27601		8.772
11	178	380	306	0.769	2.981	31006		9.03
11	179	374	308	0.903	3.501	10607		9.288
11	180	368	308	0.857	3.321	8288		9.546
11	181	365	311	0.606	2.348	1379		9.804
11	182	362	312	0.452	1.75	14414		10.062
11	183	357	314	0.769	2.981	9584		10.32
11	184	353	316	0.639	2.475	7781		10.578
11	185	348	319	0.833	3.227	2671		10.836
11	186	345	321	0.515	1.996	5367		11.094
11	187	342	322	0.452	1.75	24939		11.352
11	188	340	325	0.515	1.996	29350		11.61
11	189	338	327	0.404	1.566	7490		11.868
11	190	332	330	0.958	3.713	3131		12.126
11	191	330	334	0.639	2.475	5835		12.384
11	192	328	338	0.639	2.475	9213		12.642
11	193	322	342	1.03	3.991	5000		12.9
11	194	318	346	0.808	3.131	4891		13.158
11	195	315	350	0.714	2.767	1676		13.416
11	196	311	352	0.639	2.475	5303		13.674
11	197	308	355	0.606	2.348	1405		13.932
11	198	305	356	0.452	1.75	4142		14.19
11	199	304	358	0.319	1.238	28288		14.448
11	200	300	361	0.714	2.767	7600	37.429	14.706	2.54515
12	165	510	370	0	0	2741
12	166	508	372	0.404	1.566	2440		0.258
12	167	502	371	0.869	3.367	4252		0.516
12	168	496	370	0.869	3.367	3056		0.774
12	169	493	370	0.428	1.66	5117		1.032
12	170	487	370	0.857	3.321	2992		1.29
12	171	486	370	0.143	0.553	1524		1.548
12	172	486	369	0.143	0.553	3222		1.806
12	173	486	370	0.143	0.553	2828		2.064
12	174	486	371	0.143	0.553	1655		2.322
12	175	481	369	0.769	2.981	5889		2.58
12	176	476	368	0.728	2.822	8640		2.838
12	177	472	368	0.571	2.214	2750		3.096
12	178	465	369	1.01	3.914	3858		3.354
12	179	461	368	0.589	2.282	6508		3.612
12	180	456	369	0.728	2.822	4022		3.87
12	181	450	370	0.869	3.367	2487		4.128
12	182	446	368	0.639	2.475	3954		4.386
12	183	444	367	0.319	1.238	10520		4.644
12	184	438	367	0.857	3.321	2052		4.902
12	185	434	366	0.589	2.282	4801		5.16
12	186	430	365	0.589	2.282	6754		5.418
12	187	425	365	0.714	2.767	5769		5.676
12	188	420	366	0.728	2.822	5788		5.934
12	189	414	368	0.903	3.501	3002		6.192
12	190	411	368	0.428	1.66	4385		6.45
12	191	404	367	1.01	3.914	3792		6.708
12	192	400	368	0.589	2.282	6113		6.966
12	193	394	368	0.857	3.321	3653		7.224
12	194	388	368	0.857	3.321	2101		7.482
12	195	385	369	0.452	1.75	1739		7.74
12	196	382	370	0.452	1.75	1903		7.998
12	197	380	370	0.286	1.107	3299		8.256
12	198	374	372	0.903	3.501	4668		8.514
12	199	368	373	0.869	3.367	2442		8.772
12	200	356	375	1.737	6.733	3638	23.041	9.03	2.55161
13	183	510	370	0	0	4117
13	184	508	372	0.404	1.566	9541		0.258
13	185	503	370	0.769	2.981	28288		0.516
13	186	496	372	1.04	4.029	3492		0.774
13	187	492	372	0.571	2.214	4357		1.032
13	188	488	372	0.571	2.214	2407		1.29
13	189	482	370	0.903	3.501	8054		1.548
13	190	477	370	0.714	2.767	4645		1.806
13	191	472	370	0.714	2.767	8774		2.064
13	192	466	372	0.903	3.501	5121		2.322
13	193	460	372	0.857	3.321	2491		2.58
13	194	456	372	0.571	2.214	6454		2.838
13	195	451	372	0.714	2.767	16923		3.096
13	196	447	373	0.589	2.282	4713		3.354
13	197	442	374	0.728	2.822	4582		3.612
13	198	437	373	0.728	2.822	5692		3.87
13	199	432	372	0.728	2.822	7882		4.128
13	200	426	370	0.903	3.501	2901	12.407	4.386	2.82877
14	183	511	371	0	0	14324
14	184	508	372	0.452	1.75	9541		0.258
14	185	503	372	0.714	2.767	6279		0.516
14	186	500	370	0.515	1.996	5117		0.774
14	187	498	370	0.286	1.107	5888		1.032
14	188	494	369	0.589	2.282	13439		1.29
14	189	490	366	0.714	2.767	5686		1.548
14	190	486	370	0.808	3.131	2851		1.806
14	191	481	367	0.833	3.227	13598		2.064
14	192	476	370	0.833	3.227	2327		2.322
14	193	472	370	0.571	2.214	5228		2.58
14	194	466	370	0.857	3.321	5973		2.838
14	195	458	369	1.151	4.462	5111		3.096
14	196	454	370	0.589	2.282	11740		3.354
14	197	450	372	0.639	2.475	14067		3.612
14	198	444	373	0.869	3.367	3454		3.87
14	199	441	373	0.428	1.66	11969		4.128
14	200	437	374	0.589	2.282	5950	11.437	4.386	2.60762
15	156	509	324	0	0	12721
15	157	507	328	0.639	2.475	6241		0.258
15	158	504	328	0.428	1.66	4419		0.516
15	159	502	332	0.639	2.475	6304		0.774
15	160	498	332	0.571	2.214	7882		1.032
15	161	496	332	0.286	1.107	3366		1.29
15	162	492	333	0.589	2.282	2750		1.548
15	163	484	333	1.142	4.428	2355		1.806
15	164	476	334	1.151	4.462	3176		2.064
15	165	471	338	0.914	3.544	1532		2.322
15	166	466	339	0.728	2.822	5216		2.58
15	167	459	339	1	3.874	4533		2.838
15	168	452	341	1.04	4.029	2021		3.096
15	169	450	342	0.319	1.238	4676		3.354
15	170	444	342	0.857	3.321	3343		3.612
15	171	440	342	0.571	2.214	8257		3.87
15	172	434	347	1.115	4.323	2216		4.128
15	173	434	346	0.143	0.553	2595		4.386
15	174	435	345	0.202	0.783	5756		4.644
15	175	433	346	0.319	1.238	2773		4.902
15	176	433	348	0.286	1.107	633		5.16
15	177	434	348	0.143	0.553	2859		5.418
15	178	427	349	1.01	3.914	2241		5.676
15	179	424	348	0.452	1.75	1566	14.544	5.934	2.45096
16	63	510	314	0	0	12227
16	64	506	317	0.714	2.767	5513		0.258
16	65	501	320	0.833	3.227	4735		0.516
16	66	496	322	0.769	2.981	5837		0.774
16	67	491	325	0.833	3.227	4823		1.032
16	68	484	327	1.04	4.029	3651		1.29
16	69	480	329	0.639	2.475	3008		1.548
16	70	475	329	0.714	2.767	3151		1.806
16	71	470	328	0.728	2.822	5809		2.064
16	72	465	327	0.728	2.822	7954		2.322
16	73	460	326	0.728	2.822	5650		2.58
16	74	455	325	0.728	2.822	4954		2.838
16	75	452	328	0.606	2.348	7948		3.096
16	76	453	328	0.143	0.553	6836		3.354
16	77	452	328	0.143	0.553	14414		3.612
16	78	452	328	0	0	13439		3.87
16	79	452	329	0.143	0.553	8779		4.128
16	80	451	330	0.202	0.783	1875		4.386
16	81	452	328	0.319	1.238	5147		4.644
16	82	462	331	1.491	5.779	4932		4.902
16	83	462	334	0.428	1.66	3645		5.16
16	84	460	331	0.515	1.996	3827	12.444	5.418	2.29679
17	91	510	297	0	0	10607
17	92	507	299	0.515	1.996	3830		0.258
17	93	504	299	0.428	1.66	5616		0.516
17	94	497	299	1	3.874	14580		0.774
17	95	492	300	0.728	2.822	5631		1.032
17	96	488	301	0.589	2.282	3795		1.29
17	97	482	300	0.869	3.367	4544		1.548
17	98	483	300	0.143	0.553	6777		1.806
17	99	479	300	0.571	2.214	14414		2.064
17	100	477	298	0.404	1.566	20224		2.322
17	101	472	299	0.728	2.822	10012		2.58
17	102	470	298	0.319	1.238	12957		2.838
17	103	468	298	0.286	1.107	6279		3.096
17	104	465	301	0.606	2.348	19750		3.354
17	105	462	303	0.515	1.996	11277		3.612
17	106	462	306	0.428	1.66	3198		3.87
17	107	456	308	0.903	3.501	13438		4.128
17	108	456	309	0.143	0.553	5155		4.386
17	109	454	309	0.286	1.107	17740		4.644
17	110	452	312	0.515	1.996	6112		4.902
17	111	449	312	0.428	1.66	6446		5.16
17	112	448	312	0.143	0.553	20224		5.418
17	113	445	316	0.714	2.767	2518		5.676
17	114	443	316	0.286	1.107	4054		5.934
17	115	440	318	0.515	1.996	13153		6.192
17	116	440	319	0.143	0.553	4219		6.45
17	117	445	316	0.833	3.227	7146		6.708
17	118	444	310	0.869	3.367	14414		6.966
17	119	448	310	0.571	2.214	6962		7.224
17	120	444	312	0.639	2.475	7616		7.482
17	121	448	311	0.589	2.282	2415		7.74
17	122	449	310	0.202	0.783	7765		7.998
17	123	452	308	0.515	1.996	14324		8.256
17	124	446	312	1.03	3.991	3788		8.514
17	125	449	310	0.515	1.996	9596		8.772
17	126	446	310	0.428	1.66	8333		9.03
17	127	447	312	0.319	1.238	7274		9.288
17	128	451	310	0.639	2.475	4487		9.546
17	129	450	310	0.143	0.553	6780		9.804
17	130	448	310	0.286	1.107	4580		10.062
17	131	440	309	1.151	4.462	4158		10.32
17	132	440	302	1	3.874	4029		10.578
17	133	444	302	0.571	2.214	8943		10.836
17	134	444	296	0.857	3.321	7776		11.094
17	135	444	297	0.143	0.553	7827		11.352
17	136	443	298	0.202	0.783	6130		11.61
17	137	435	300	1.178	4.564	5217		11.868
17	138	432	302	0.515	1.996	1764		12.126
17	139	438	297	1.115	4.323	10539		12.384
17	140	434	299	0.639	2.475	6178		12.642
17	141	434	297	0.286	1.107	8339		12.9
17	142	433	297	0.143	0.553	16994		13.158
17	143	433	298	0.143	0.553	16144		13.416
17	144	433	298	0	0	8889		13.674
17	145	434	298	0.143	0.553	3757		13.932
17	146	432	298	0.286	1.107	3881		14.19
17	147	432	299	0.143	0.553	3750		14.448
17	148	433	300	0.202	0.783	4506		14.706
17	149	432	299	0.202	0.783	3515		14.964
17	150	432	299	0	0	2993		15.222
17	151	432	298	0.143	0.553	4936		15.48
17	152	432	298	0	0	7620		15.738
17	153	432	300	0.286	1.107	5175		15.996
17	154	432	300	0	0	2557		16.254
17	155	431	300	0.143	0.553	3239		16.512
17	156	434	298	0.515	1.996	6941		16.77
17	157	434	296	0.286	1.107	4238		17.028
17	158	429	291	1.01	3.914	6554		17.286
17	159	430	290	0.202	0.783	6677		17.544
17	161	430	294	0.571	2.214	6109		17.802
17	162	429	296	0.319	1.238	3871		18.06
17	163	429	291	0.714	2.767	3779		18.318
17	164	427	292	0.319	1.238	24939		18.576
17	165	424	294	0.515	1.996	11756		18.834
17	166	426	298	0.639	2.475	3828		19.092
17	167	430	302	0.808	3.131	15476		19.35
17	168	430	304	0.286	1.107	3561		19.608
17	169	424	305	0.869	3.367	34108		19.866
17	170	420	307	0.639	2.475	6543		20.124
17	171	414	304	0.958	3.713	30985		20.382
17	172	410	306	0.639	2.475	12562		20.64
17	173	406	306	0.571	2.214	6512		20.898
17	174	402	304	0.639	2.475	10989		21.156
17	175	395	302	1.04	4.029	29252		21.414
17	176	389	304	0.903	3.501	19796		21.672
17	177	386	305	0.452	1.75	31444		21.93
17	178	381	307	0.769	2.981	7796		22.188
17	179	374	308	1.01	3.914	10607		22.446
17	180	367	311	1.088	4.215	683		22.704
17	181	366	312	0.202	0.783	3341		22.962
17	182	361	312	0.714	2.767	4350		23.22
17	183	356	313	0.728	2.822	6196		23.478
17	184	354	316	0.515	1.996	13936		23.736
17	185	350	318	0.639	2.475	16407		23.994
17	186	346	321	0.714	2.767	5007		24.252
17	187	342	323	0.639	2.475	17740		24.51
17	188	339	326	0.606	2.348	4993		24.768
17	189	337	328	0.404	1.566	16407		25.026
17	190	334	332	0.714	2.767	5508		25.284
17	191	330	336	0.808	3.131	3102		25.542
17	192	327	338	0.515	1.996	26496		25.8
17	193	323	340	0.639	2.475	21911		26.058
17	194	319	345	0.914	3.544	20989		26.316
17	195	316	348	0.606	2.348	30088		26.574
17	196	313	352	0.714	2.767	8257		26.832
17	197	308	356	0.914	3.544	1546		27.09
17	198	306	358	0.404	1.566	1037		27.348
17	199	303	359	0.452	1.75	11276		27.606
17	200	300	362	0.606	2.348	2809	57.482	27.864	2.06295
18	18	510	250	0	0	8263
18	19	510	256	0.857	3.321	6094		0.258
18	20	506	258	0.639	2.475	3044		0.516
18	21	504	260	0.404	1.566	3479		0.774
18	22	501	260	0.428	1.66	3936		1.032
18	23	492	264	1.406	5.451	4212		1.29
18	24	484	267	1.22	4.729	4266		1.548
18	25	473	268	1.577	6.113	5725		1.806
18	26	467	270	0.903	3.501	3727		2.064
18	27	460	271	1.01	3.914	5428		2.322
18	28	453	266	1.228	4.761	4318		2.58
18	29	450	269	0.606	2.348	3666		2.838
18	30	444	271	0.903	3.501	5156		3.096
18	31	438	273	0.903	3.501	5720		3.354
18	32	431	278	1.228	4.761	3582		3.612
18	33	426	280	0.769	2.981	5023		3.87
18	34	422	284	0.808	3.131	7311		4.128
18	35	420	280	0.639	2.475	4825	15.528	4.386	3.54036
19	115	510	301	0	0	31515
19	116	507	303	0.515	1.996	8943		0.258
19	117	503	304	0.589	2.282	15219		0.516
19	118	504	303	0.202	0.783	5021		0.774
19	119	500	305	0.639	2.475	6447		1.032
19	120	498	307	0.404	1.566	4388		1.29
19	121	495	309	0.515	1.996	5488		1.548
19	122	493	311	0.404	1.566	5887		1.806
19	123	488	313	0.769	2.981	19904		2.064
19	124	484	316	0.714	2.767	36794		2.322
19	125	479	321	1.01	3.914	9765		2.58
19	126	475	324	0.714	2.767	28626		2.838
19	127	472	328	0.714	2.767	4467		3.096
19	128	468	330	0.639	2.475	19904		3.354
19	129	464	332	0.639	2.475	28288		3.612
19	130	458	336	1.03	3.991	2278		3.87
19	131	455	338	0.515	1.996	14910		4.128
19	132	455	340	0.286	1.107	35253		4.386
19	133	453	342	0.404	1.566	27550		4.644
19	134	453	344	0.286	1.107	3696		4.902
19	135	448	344	0.714	2.767	19750		5.16
19	136	444	346	0.639	2.475	6379		5.418
19	137	439	347	0.728	2.822	4608		5.676
19	138	435	345	0.639	2.475	10607		5.934
19	139	430	345	0.714	2.767	17111		6.192
19	140	424	342	0.958	3.713	18981		6.45
19	141	421	344	0.515	1.996	26967		6.708
19	142	416	345	0.728	2.822	26583		6.966
19	143	409	346	1.01	3.914	3804		7.224
19	144	407	348	0.404	1.566	3068		7.482
19	145	402	348	0.714	2.767	5288		7.74
19	146	398	348	0.571	2.214	8087		7.998
19	147	396	348	0.286	1.107	9246		8.256
19	148	396	348	0	0	8078		8.514
19	149	391	348	0.714	2.767	13936		8.772
19	150	386	350	0.769	2.981	5401		9.03
19	151	383	351	0.452	1.75	5924		9.288
19	152	378	353	0.769	2.981	3609		9.546
19	153	372	354	0.869	3.367	15933		9.804
19	154	368	356	0.639	2.475	2628		10.062
19	155	366	357	0.319	1.238	8779		10.32
19	156	365	354	0.452	1.75	14067		10.578
19	157	369	354	0.571	2.214	3037		10.836
19	158	368	354	0.143	0.553	5514		11.094
19	159	366	357	0.515	1.996	3173		11.352
19	160	360	357	0.857	3.321	13153		11.61
19	161	355	362	1.01	3.914	6941		11.868
19	162	352	364	0.515	1.996	4392		12.126
19	163	348	367	0.714	2.767	5314		12.384
19	164	344	369	0.639	2.475	5851		12.642
19	165	343	368	0.202	0.783	2463		12.9
19	166	345	370	0.404	1.566	1125		13.158
19	167	337	376	1.428	5.535	4694		13.416
19	168	336	373	0.452	1.75	797	32.041	13.674	2.34321
20	79	510	316	0	0	2089
20	80	508	320	0.639	2.475	6919		0.258
20	81	504	325	0.914	3.544	4464		0.516
20	82	500	328	0.714	2.767	3489		0.774
20	83	496	332	0.808	3.131	2743		1.032
20	84	492	334	0.639	2.475	2368		1.29
20	85	488	336	0.639	2.475	957		1.548
20	86	484	334	0.639	2.475	5992		1.806
20	87	478	334	0.857	3.321	9594		2.064
20	88	474	336	0.639	2.475	2156		2.322
20	89	468	336	0.857	3.321	3944		2.58
20	90	464	338	0.639	2.475	4217		2.838
20	91	458	337	0.869	3.367	6030		3.096
20	92	454	338	0.589	2.282	3694		3.354
20	93	451	340	0.515	1.996	2391		3.612
20	94	446	338	0.769	2.981	3929		3.87
20	95	438	339	1.151	4.462	1466		4.128
20	96	441	336	0.606	2.348	4789		4.386
20	97	442	336	0.143	0.553	7094		4.644
20	98	441	337	0.202	0.783	8091		4.902
20	99	436	340	0.833	3.227	3106		5.16
20	100	430	340	0.857	3.321	2881		5.418
20	101	424	341	0.869	3.367	3174		5.676
20	102	420	342	0.589	2.282	4469		5.934
20	103	417	346	0.714	2.767	3437		6.192
20	104	412	344	0.769	2.981	4789		6.45
20	105	414	344	0.286	1.107	2990		6.708
20	106	411	346	0.515	1.996	2489		6.966
20	107	404	346	1	3.874	1409		7.224
20	108	401	348	0.515	1.996	1653	19.775	7.482	2.64301
21	104	510	243	0	0	14967
21	105	506	242	0.589	2.282	11756		0.258
21	106	503	243	0.452	1.75	4669		0.516
21	107	497	242	0.869	3.367	6251		0.774
21	108	494	242	0.428	1.66	7400		1.032
21	109	487	243	1.01	3.914	7561		1.29
21	110	480	242	1.01	3.914	9793		1.548
21	111	479	242	0.143	0.553	4735		1.806
21	112	474	240	0.769	2.981	4788		2.064
21	113	466	238	1.178	4.564	7121		2.322
21	114	461	238	0.714	2.767	10662		2.58
21	115	456	236	0.769	2.981	17404		2.838
21	116	452	234	0.639	2.475	6482		3.096
21	117	450	232	0.404	1.566	7780		3.354
21	118	447	230	0.515	1.996	5428		3.612
21	119	441	228	0.903	3.501	7440		3.87
21	120	440	227	0.202	0.783	6089		4.128
21	121	440	223	0.571	2.214	7133		4.386
21	122	440	217	0.857	3.321	10607		4.644
21	123	438	215	0.404	1.566	6079		4.902
21	124	434	210	0.914	3.544	21389		5.16
21	125	431	206	0.714	2.767	14414		5.418
21	126	429	201	0.769	2.981	8288		5.676
21	127	427	196	0.769	2.981	11045		5.934
21	128	426	192	0.589	2.282	11264		6.192
21	129	424	190	0.404	1.566	5063		6.45
21	130	421	188	0.515	1.996	21911		6.708
21	131	420	187	0.202	0.783	20900		6.966
21	132	420	187	0	0	16994		7.224
21	133	418	186	0.319	1.238	3425		7.482
21	134	420	187	0.319	1.238	19898		7.74
21	135	420	188	0.143	0.553	10382		7.998
21	136	422	187	0.319	1.238	7727		8.256
21	137	420	188	0.319	1.238	15248		8.514
21	138	420	188	0	0	12348		8.772
21	139	421	188	0.143	0.553	21317		9.03
21	140	422	188	0.143	0.553	6091		9.288
21	141	421	188	0.143	0.553	10220		9.546
21	142	421	190	0.286	1.107	3394		9.804
21	143	422	188	0.319	1.238	3543		10.062
21	144	422	187	0.143	0.553	4307		10.32
21	145	421	189	0.319	1.238	5204		10.578
21	146	425	186	0.714	2.767	5895		10.836
21	148	423	185	0.319	1.238	5682		11.094
21	149	415	186	1.151	4.462	8624		11.352
21	150	405	178	1.829	7.088	3618		11.61
21	151	394	174	1.671	6.478	1990		11.868
21	152	391	170	0.714	2.767	4125	26.615	12.126	2.19487
22	180	508	178	0	0	27953
22	181	504	177	0.589	2.282	23756		0.258
22	182	501	175	0.515	1.996	23756		0.516
22	183	499	171	0.639	2.475	7265		0.774
22	184	494	169	0.769	2.981	7740		1.032
22	185	490	167	0.639	2.475	7091		1.29
22	186	486	162	0.914	3.544	6936		1.548
22	187	481	161	0.728	2.822	29305		1.806
22	188	476	158	0.833	3.227	28946		2.064
22	189	472	157	0.589	2.282	27953		2.322
22	190	467	158	0.728	2.822	3956		2.58
22	191	461	156	0.903	3.501	3180		2.838
22	192	458	155	0.452	1.75	29039		3.096
22	193	454	154	0.589	2.282	25117		3.354
22	194	449	154	0.714	2.767	9103		3.612
22	195	445	154	0.571	2.214	5072		3.87
22	196	438	152	1.04	4.029	27969		4.128
22	197	435	152	0.428	1.66	5048		4.386
22	198	428	153	1.01	3.914	10060		4.644
22	199	422	152	0.869	3.367	29109		4.902
22	200	418	153	0.589	2.282	23074	14.108	5.16	2.73411
23	91	508	80	0	0	8682
23	92	504	79	0.589	2.282	3739		0.258
23	93	500	76	0.714	2.767	5646		0.516
23	94	494	74	0.903	3.501	9815		0.774
23	95	489	73	0.728	2.822	4405		1.032
23	96	485	72	0.589	2.282	3688		1.29
23	97	479	69	0.958	3.713	9781		1.548
23	98	475	68	0.589	2.282	4012		1.806
23	99	469	66	0.903	3.501	7767		2.064
23	100	465	65	0.589	2.282	5323		2.322
23	101	461	64	0.589	2.282	5854		2.58
23	102	455	63	0.869	3.367	5298		2.838
23	103	452	62	0.452	1.75	10153		3.096
23	104	448	62	0.571	2.214	3257		3.354
23	105	442	58	1.03	3.991	5999		3.612
23	106	438	57	0.589	2.282	7915		3.87
23	107	434	55	0.639	2.475	5733		4.128
23	108	430	54	0.589	2.282	3354		4.386
23	109	423	54	1	3.874	4876		4.644
23	110	419	53	0.589	2.282	4712		4.902
23	111	414	54	0.728	2.822	5561		5.16
23	112	410	55	0.589	2.282	4869		5.418
23	113	406	54	0.589	2.282	4634		5.676
23	114	399	55	1.01	3.914	4293		5.934
23	115	396	55	0.428	1.66	4519		6.192
23	116	389	56	1.01	3.914	4618		6.45
23	117	386	58	0.515	1.996	5245		6.708
23	118	381	56	0.769	2.981	4428		6.966
23	119	380	58	0.319	1.238	4982		7.224
23	120	379	57	0.202	0.783	5584		7.482
23	121	378	56	0.202	0.783	5312		7.74
23	122	378	57	0.143	0.553	6049		7.998
23	123	380	56	0.319	1.238	3500		8.256
23	124	381	48	1.151	4.462	4908		8.514
23	125	378	53	0.833	3.227	2534	22.286	8.772	2.54058
24	1	286	58	0	0	3484
24	2	284	58	0.286	1.107	1639		0.258
24	3	278	58	0.857	3.321	2836		0.516
24	4	272	56	0.903	3.501	3542		0.774
24	5	267	54	0.769	2.981	3642		1.032
24	6	264	54	0.428	1.66	2847		1.29
24	7	260	52	0.639	2.475	3428		1.548
24	8	257	53	0.452	1.75	3993		1.806
24	9	250	52	1.01	3.914	3807		2.064
24	10	245	52	0.714	2.767	4495		2.322
24	11	240	52	0.714	2.767	3021		2.58
24	12	236	53	0.589	2.282	3376		2.838
24	13	232	55	0.639	2.475	3891		3.096
24	14	230	54	0.319	1.238	2470		3.354
24	15	230	54	0	0	5776		3.612
24	16	225	51	0.833	3.227	4103		3.87
24	17	227	51	0.286	1.107	4628		4.128
24	18	229	51	0.286	1.107	3139		4.386
24	19	226	54	0.606	2.348	2287		4.644
24	20	224	55	0.319	1.238	1577		4.902
24	21	218	52	0.958	3.713	2762		5.16
24	22	218	50	0.286	1.107	1508	11.893	5.418	2.19509
25	105	415	342	0	0	10539
25	106	412	344	0.515	1.996	1952		0.258
25	107	411	344	0.143	0.553	1944		0.516
25	108	412	342	0.319	1.238	4050		0.774
25	109	413	343	0.202	0.783	1926		1.032
25	110	412	342	0.202	0.783	8996		1.29
25	111	410	342	0.286	1.107	2902		1.548
25	112	411	342	0.143	0.553	4326		1.806
25	113	410	344	0.319	1.238	2087		2.064
25	114	409	341	0.452	1.75	4120		2.322
25	115	409	340	0.143	0.553	6608		2.58
25	116	404	342	0.769	2.981	4002		2.838
25	117	399	341	0.728	2.822	11081		3.096
25	118	394	344	0.833	3.227	3550		3.354
25	119	388	346	0.903	3.501	1334		3.612
25	120	384	347	0.589	2.282	4934		3.87
25	121	380	346	0.589	2.282	5174		4.128
25	122	375	348	0.769	2.981	7416		4.386
25	123	370	350	0.769	2.981	4328		4.644
25	124	366	352	0.639	2.475	4465		4.902
25	125	361	353	0.728	2.822	3653		5.16
25	126	359	356	0.515	1.996	3303		5.418
25	127	358	356	0.143	0.553	3649		5.676
25	128	352	358	0.903	3.501	3529		5.934
25	129	350	359	0.319	1.238	3535		6.192
25	130	344	360	0.869	3.367	2665		6.45
25	131	338	360	0.857	3.321	3543		6.708
25	132	331	361	1.01	3.914	1594	14.656	6.966	2.10393
26	140	500	242	0	0	14414
26	141	494	244	0.903	3.501	11137		0.258
26	142	490	247	0.714	2.767	4651		0.516
26	143	484	247	0.857	3.321	3222		0.774
26	144	478	248	0.869	3.367	3274		1.032
26	145	475	246	0.515	1.996	16407		1.29
26	146	469	246	0.857	3.321	15839		1.548
26	147	465	246	0.571	2.214	7043		1.806
26	148	460	244	0.769	2.981	7941		2.064
26	149	456	246	0.639	2.475	5144		2.322
26	150	451	246	0.714	2.767	10792		2.58
26	151	446	244	0.769	2.981	14324		2.838
26	152	442	242	0.639	2.475	7400		3.096
26	153	437	242	0.714	2.767	21389		3.354
26	154	431	242	0.857	3.321	5702		3.612
26	155	426	242	0.714	2.767	6977		3.87
26	156	424	240	0.404	1.566	3480		4.128
26	157	419	244	0.914	3.544	4701		4.386
26	158	414	246	0.769	2.981	2892		4.644
26	159	409	247	0.728	2.822	4668		4.902
26	160	402	247	1	3.874	5138		5.16
26	161	401	249	0.319	1.238	4411		5.418
26	162	398	252	0.606	2.348	3278		5.676
26	163	395	258	0.958	3.713	2714		5.934
26	164	392	260	0.515	1.996	5120		6.192
26	165	389	266	0.958	3.713	5695		6.45
26	166	386	270	0.714	2.767	3962		6.708
26	167	383	272	0.515	1.996	4444		6.966
26	168	378	276	0.914	3.544	3374		7.224
26	169	378	275	0.143	0.553	5662		7.482
26	170	376	280	0.769	2.981	1588		7.74
26	171	374	282	0.404	1.566	3535		7.998
26	172	372	284	0.404	1.566	4639		8.256
26	173	368	286	0.639	2.475	2537		8.514
26	174	364	288	0.639	2.475	2767		8.772
26	175	362	291	0.515	1.996	2006		9.03
26	176	359	292	0.452	1.75	5373		9.288
26	177	356	294	0.515	1.996	2287		9.546
26	178	355	298	0.589	2.282	2699		9.804
26	179	352	299	0.452	1.75	1711		10.062
26	180	351	302	0.452	1.75	2273		10.32
26	181	348	302	0.428	1.66	2564		10.578
26	182	345	305	0.606	2.348	2735		10.836
26	183	343	308	0.515	1.996	3672		11.094
26	184	338	310	0.769	2.981	3995		11.352
26	185	334	312	0.639	2.475	2651		11.61
26	186	328	314	0.903	3.501	3352		11.868
26	187	326	318	0.639	2.475	3348		12.126
26	188	321	322	0.914	3.544	3384		12.384
26	189	319	325	0.515	1.996	3059		12.642
26	190	315	328	0.714	2.767	3262		12.9
26	191	315	332	0.571	2.214	1794		13.158
26	192	312	338	0.958	3.713	855		13.416
26	193	306	338	0.857	3.321	1156		13.674
26	194	302	344	1.03	3.991	1389		13.932
26	195	298	348	0.808	3.131	1424	37.254	14.19	2.62537
27	36	509	62	0	0	7740
27	37	504	60	0.769	2.981	10263		0.258
27	38	500	58	0.639	2.475	7272		0.516
27	39	498	59	0.319	1.238	4290		0.774
27	40	495	56	0.606	2.348	3544		1.032
27	41	492	56	0.428	1.66	4408		1.29
27	42	488	55	0.589	2.282	4210		1.548
27	43	485	54	0.452	1.75	7094		1.806
27	44	482	52	0.515	1.996	7143		2.064
27	45	476	48	1.03	3.991	9569		2.322
27	46	472	46	0.639	2.475	11277		2.58
27	47	468	44	0.639	2.475	5016		2.838
27	48	464	42	0.639	2.475	3401		3.096
27	49	460	40	0.639	2.475	3039		3.354
27	50	453	38	1.04	4.029	7855		3.612
27	51	450	36	0.515	1.996	6167		3.87
27	52	440	31	1.597	6.188	2614		4.128
27	53	439	32	0.202	0.783	6408		4.386
27	54	434	28	0.914	3.544	5964		4.644
27	55	432	29	0.319	1.238	6051		4.902
27	56	425	25	1.151	4.462	3326		5.16
27	57	422	23	0.515	1.996	7376		5.418
27	58	418	22	0.589	2.282	3718		5.676
27	59	414	20	0.639	2.475	2506		5.934
27	60	410	20	0.571	2.214	6948		6.192
27	61	406	22	0.639	2.475	3377		6.45
27	62	400	21	0.869	3.367	6479		6.708
27	63	396	24	0.714	2.767	5319		6.966
27	64	392	28	0.808	3.131	4168		7.224
27	65	389	28	0.428	1.66	2658		7.482
27	66	386	29	0.452	1.75	4951		7.74
27	67	384	32	0.515	1.996	3620		7.998
27	68	382	34	0.404	1.566	1532		8.256
27	69	380	33	0.319	1.238	3863		8.514
27	70	378	34	0.319	1.238	5302		8.772
27	71	376	37	0.515	1.996	4698		9.03
27	72	374	40	0.515	1.996	5374		9.288
27	73	373	43	0.452	1.75	1959		9.546
27	74	370	46	0.606	2.348	3839		9.804
27	75	367	46	0.428	1.66	2166		10.062
27	76	362	44	0.769	2.981	1843		10.32
27	77	359	48	0.714	2.767	1255	25.421	10.578	2.4032
28	73	510	104	0	0	8615
28	74	507	103	0.452	1.75	20224		0.258
28	75	502	103	0.714	2.767	5501		0.516
28	76	496	101	0.903	3.501	6861		0.774
28	77	492	101	0.571	2.214	4472		1.032
28	78	486	99	0.903	3.501	5305		1.29
28	79	480	99	0.857	3.321	2268		1.548
28	80	481	99	0.143	0.553	3219		1.806
28	81	478	97	0.515	1.996	7247		2.064
28	82	474	96	0.589	2.282	7745		2.322
28	83	469	94	0.769	2.981	10220		2.58
28	84	466	94	0.428	1.66	4021		2.838
28	85	464	93	0.319	1.238	2859		3.096
28	86	459	90	0.833	3.227	7648		3.354
28	87	457	90	0.286	1.107	3668		3.612
28	88	454	88	0.515	1.996	5163		3.87
28	89	450	86	0.639	2.475	4240		4.128
28	90	447	84	0.515	1.996	4159		4.386
28	91	445	83	0.319	1.238	5733		4.644
28	92	442	82	0.452	1.75	3344		4.902
28	93	440	81	0.319	1.238	9432		5.16
28	94	436	79	0.639	2.475	4834		5.418
28	95	436	78	0.143	0.553	2107		5.676
28	96	431	77	0.728	2.822	6465		5.934
28	97	429	76	0.319	1.238	5621		6.192
28	98	426	75	0.452	1.75	5407		6.45
28	99	424	74	0.319	1.238	6377		6.708
28	100	421	74	0.428	1.66	1168		6.966
28	101	420	72	0.319	1.238	2239	14.388	7.224	1.99169
29	158	430	207	0	0	8870
29	159	428	205	0.404	1.566	3753		0.258
29	160	427	200	0.728	2.822	3038		0.516
29	161	422	191	1.47	5.699	10723		0.774
29	162	422	190	0.143	0.553	6417		1.032
29	163	418	185	0.914	3.544	5152		1.29
29	164	415	180	0.833	3.227	8889		1.548
29	165	410	176	0.914	3.544	3275		1.806
29	166	404	172	1.03	3.991	5216		2.064
29	167	399	168	0.914	3.544	5153		2.322
29	168	396	164	0.714	2.767	7754		2.58
29	169	392	160	0.808	3.131	8339		2.838
29	170	389	155	0.833	3.227	2869		3.096
29	171	386	153	0.515	1.996	7796		3.354
29	172	382	150	0.714	2.767	5901		3.612
29	173	380	148	0.404	1.566	4166		3.87
29	174	377	144	0.714	2.767	13153		4.128
29	175	374	142	0.515	1.996	4027		4.386
29	176	369	138	0.914	3.544	21978		4.644
29	177	366	136	0.515	1.996	6076		4.902
29	178	362	132	0.808	3.131	5926		5.16
29	179	358	128	0.808	3.131	4286		5.418
29	180	356	127	0.319	1.238	3242		5.676
29	181	355	124	0.452	1.75	5134		5.934
29	182	350	120	0.914	3.544	4773		6.192
29	183	344	117	0.958	3.713	2644		6.45
29	184	342	116	0.319	1.238	4849		6.708
29	185	337	113	0.833	3.227	4106		6.966
29	186	334	108	0.833	3.227	4735		7.224
29	187	328	107	0.869	3.367	4763		7.482
29	188	323	102	1.01	3.914	3272		7.74
29	189	322	102	0.143	0.553	3354		7.998
29	190	320	99	0.515	1.996	3147		8.256
29	191	314	95	1.03	3.991	3724		8.514
29	192	310	92	0.714	2.767	5418		8.772
29	193	305	89	0.833	3.227	4030	25.354	9.03	2.80775
30	64	510	278	0	0	14497
30	65	506	278	0.571	2.214	5802		0.258
30	66	502	277	0.589	2.282	7727		0.516
30	67	498	279	0.639	2.475	3854		0.774
30	68	491	280	1.01	3.914	6046		1.032
30	69	486	279	0.728	2.822	14067		1.29
30	70	484	280	0.319	1.238	2817		1.548
30	71	475	280	1.285	4.981	19750		1.806
30	72	472	280	0.428	1.66	19898		2.064
30	73	467	283	0.833	3.227	3728		2.322
30	74	463	284	0.589	2.282	2466		2.58
30	75	459	284	0.571	2.214	4767		2.838
30	76	451	285	1.151	4.462	12562		3.096
30	77	448	288	0.606	2.348	4624		3.354
30	78	442	292	1.03	3.991	2505		3.612
30	79	439	293	0.452	1.75	6496		3.87
30	80	434	294	0.728	2.822	4732		4.128
30	81	428	294	0.857	3.321	7400		4.386
30	82	426	294	0.286	1.107	10662		4.644
30	83	427	294	0.143	0.553	4460		4.902
30	84	426	294	0.143	0.553	2881		5.16
30	85	424	294	0.286	1.107	1683	13.244	5.418	2.44444
31	50	510	213	0	0	7771
31	51	506	211	0.639	2.475	12957		0.258
31	52	500	210	0.869	3.367	4703		0.516
31	53	499	210	0.143	0.553	7763		0.774
31	54	494	211	0.728	2.822	7253		1.032
31	55	490	212	0.589	2.282	6460		1.29
31	56	486	212	0.571	2.214	4592		1.548
31	57	482	212	0.571	2.214	7492		1.806
31	58	477	211	0.728	2.822	4399		2.064
31	59	472	210	0.728	2.822	7190		2.322
31	60	468	207	0.714	2.767	7532		2.58
31	61	464	205	0.639	2.475	5854		2.838
31	62	458	205	0.857	3.321	11179		3.096
31	63	454	206	0.589	2.282	7740		3.354
31	64	448	206	0.857	3.321	3735		3.612
31	65	444	204	0.639	2.475	6623		3.87
31	66	440	202	0.639	2.475	8872		4.128
31	67	436	198	0.808	3.131	6662		4.386
31	68	432	196	0.639	2.475	3954		4.644
31	69	430	192	0.639	2.475	9375		4.902
31	70	426	188	0.808	3.131	13598		5.16
31	71	423	187	0.452	1.75	10406		5.418
31	72	420	183	0.714	2.767	8048		5.676
31	73	416	180	0.714	2.767	11740		5.934
31	74	411	177	0.833	3.227	4065		6.192
31	75	409	175	0.404	1.566	11276		6.45
31	76	404	173	0.769	2.981	5790		6.708
31	77	402	172	0.319	1.238	4506		6.966
31	78	396	167	1.115	4.323	3583		7.224
31	79	394	163	0.639	2.475	4771		7.482
31	80	392	158	0.769	2.981	3740		7.74
31	81	388	156	0.639	2.475	2668	20.761	7.998	2.59577
32	25	510	61	0	0	4748
32	26	504	58	0.958	3.713	6625		0.258
32	27	499	58	0.714	2.767	4028		0.516
32	28	492	56	1.04	4.029	4812		0.774
32	29	484	54	1.178	4.564	3379		1.032
32	30	479	51	0.833	3.227	3605		1.29
32	31	476	49	0.515	1.996	4842		1.548
32	32	473	46	0.606	2.348	7426		1.806
32	33	468	42	0.914	3.544	6256		2.064
32	34	463	40	0.769	2.981	7822		2.322
32	35	457	38	0.903	3.501	3694		2.58
32	36	451	35	0.958	3.713	6890		2.838
32	37	448	34	0.452	1.75	4784		3.096
32	38	442	32	0.903	3.501	7780		3.354
32	39	438	31	0.589	2.282	4849		3.612
32	40	436	29	0.404	1.566	5138		3.87
32	41	436	28	0.143	0.553	6483		4.128
32	42	435	28	0.143	0.553	10005		4.386
32	43	431	27	0.589	2.282	3579		4.644
32	44	428	22	0.833	3.227	3035	13.444	4.902	2.74255
33	69	510	56	0	0	4611
33	70	509	55	0.202	0.783	9375		0.258
33	71	505	54	0.589	2.282	4398		0.516
33	72	499	52	0.903	3.501	6362		0.774
33	73	494	49	0.833	3.227	11095		1.032
33	74	490	46	0.714	2.767	9439		1.29
33	75	485	45	0.728	2.822	13439		1.548
33	76	481	43	0.639	2.475	16473		1.806
33	77	480	44	0.202	0.783	4078		2.064
33	78	480	44	0	0	3099		2.322
33	79	478	44	0.286	1.107	1255		2.58
33	80	479	44	0.143	0.553	2845		2.838
33	81	476	40	0.714	2.767	6853		3.096
33	82	471	35	1.01	3.914	9375		3.354
33	83	467	34	0.589	2.282	8667		3.612
33	84	464	31	0.606	2.348	15531		3.87
33	85	461	28	0.606	2.348	10406		4.128
33	86	457	26	0.639	2.475	6941		4.386
33	87	453	22	0.808	3.131	15248		4.644
33	88	450	22	0.428	1.66	4764		4.902
33	89	446	16	1.03	3.991	5639		5.16
33	90	443	14	0.515	1.996	7265		5.418
33	91	441	13	0.319	1.238	10755		5.676
33	92	438	11	0.515	1.996	8087		5.934
33	93	433	7	0.914	3.544	14084		6.192
33	94	430	4	0.606	2.348	9213		6.45
33	95	428	2	0.404	1.566	6948		6.708
33	96	426	0	0.404	1.566	5541	15.346	6.966	2.20299
34	31	510	114	0	0	2937
34	32	506	114	0.571	2.214	5171		0.258
34	33	504	114	0.286	1.107	6623		0.516
34	34	497	115	1.01	3.914	2085		0.774
34	35	492	112	0.833	3.227	4070		1.032
34	36	488	107	0.914	3.544	4422		1.29
34	37	485	108	0.452	1.75	4881		1.548
34	38	483	108	0.286	1.107	3900		1.806
34	39	478	104	0.914	3.544	5431		2.064
34	40	473	102	0.769	2.981	7440		2.322
34	41	468	98	0.914	3.544	4853		2.58
34	42	464	97	0.589	2.282	11095		2.838
34	43	458	96	0.869	3.367	3075		3.096
34	44	454	93	0.714	2.767	5795		3.354
34	45	448	92	0.869	3.367	5895		3.612
34	46	444	92	0.571	2.214	4295		3.87
34	47	439	92	0.714	2.767	1750		4.128
34	48	434	90	0.769	2.981	6094		4.386
34	49	427	89	1.01	3.914	8912		4.644
34	50	422	89	0.714	2.767	5226		4.902
34	51	419	88	0.452	1.75	6690		5.16
34	52	412	87	1.01	3.914	6250		5.418
34	53	407	87	0.714	2.767	3318		5.676
34	54	403	85	0.639	2.475	3250		5.934
34	55	397	83	0.903	3.501	6383		6.192
34	56	392	82	0.728	2.822	3912		6.45
34	57	387	81	0.728	2.822	4423		6.708
34	58	382	80	0.728	2.822	3281		6.966
34	59	380	85	0.769	2.981	1857		7.224
34	60	378	86	0.319	1.238	5269		7.482
34	61	374	90	0.808	3.131	2817		7.74
34	62	370	85	0.914	3.544	1801		7.998
34	63	366	82	0.714	2.767	2558		8.256
34	64	361	80	0.769	2.981	2156		8.514
34	65	355	78	0.903	3.501	3657		8.772
34	66	352	76	0.515	1.996	3791		9.03
34	67	349	73	0.606	2.348	1800	25.987	9.288	2.79791
35	84	400	3	0	0	3886
35	85	396	8	0.914	3.544	4307		0.258
35	86	395	12	0.589	2.282	5812		0.516
35	87	394	16	0.589	2.282	4162		0.774
35	88	392	22	0.903	3.501	6451		1.032
35	89	390	28	0.903	3.501	3866		1.29
35	90	389	33	0.728	2.822	2885		1.548
35	91	384	34	0.728	2.822	5616		1.806
35	92	383	40	0.869	3.367	5142		2.064
35	93	382	45	0.728	2.822	2967		2.322
35	94	379	47	0.515	1.996	4301		2.58
35	95	378	52	0.728	2.822	1862		2.838
35	96	372	56	1.03	3.991	2895		3.096
35	97	368	56	0.571	2.214	4393		3.354
35	98	365	52	0.714	2.767	2787		3.612
35	99	361	54	0.639	2.475	2568	11.148	3.87	2.88062
36	66	351	77	0	0	2024
36	67	346	77	0.714	2.767	1855		0.258
36	68	346	77	0	0	1656		0.516
36	69	341	75	0.769	2.981	2231		0.774
36	70	336	74	0.728	2.822	4589		1.032
36	71	332	73	0.589	2.282	5743		1.29
36	72	328	72	0.589	2.282	2479		1.548
36	73	324	70	0.639	2.475	2102		1.806
36	74	320	69	0.589	2.282	4059		2.064
36	75	315	69	0.714	2.767	2326		2.322
36	76	310	68	0.728	2.822	2747		2.58
36	77	306	66	0.639	2.475	3458		2.838
36	78	303	62	0.714	2.767	1096		3.096
36	79	299	62	0.571	2.214	735		3.354
36	80	295	60	0.639	2.475	1432		3.612
36	81	296	56	0.589	2.282	486		3.87
36	82	296	55	0.143	0.553	4225		4.128
36	83	293	55	0.428	1.66	4498		4.386
36	84	288	56	0.728	2.822	1793		4.644
36	85	286	53	0.515	1.996	2116		4.902
36	86	284	52	0.319	1.238	840	11.344	5.16	2.19845
37	77	509	247	0	0	14067
37	78	504	250	0.833	3.227	4765		0.258
37	79	499	251	0.728	2.822	3710		0.516
37	80	493	250	0.869	3.367	17422		0.774
37	81	487	252	0.903	3.501	3652		1.032
37	82	484	254	0.515	1.996	3340		1.29
37	83	482	254	0.286	1.107	9781		1.548
37	84	477	256	0.769	2.981	19415		1.806
37	85	472	255	0.728	2.822	7948		2.064
37	86	466	252	0.958	3.713	11917		2.322
37	87	463	250	0.515	1.996	19796		2.58
37	88	457	247	0.958	3.713	19796		2.838
37	89	455	246	0.319	1.238	3984		3.096
37	90	450	242	0.914	3.544	11750		3.354
37	91	448	239	0.515	1.996	21389		3.612
37	92	444	236	0.714	2.767	29016		3.87
37	93	442	235	0.319	1.238	7032		4.128
37	94	438	230	0.914	3.544	16395		4.386
37	95	436	228	0.404	1.566	21978		4.644
37	96	432	227	0.589	2.282	14356		4.902
37	97	428	222	0.914	3.544	15839		5.16
37	98	424	219	0.714	2.767	30008		5.418
37	99	420	215	0.808	3.131	20930		5.676
37	100	416	211	0.808	3.131	5513		5.934
37	101	414	208	0.515	1.996	12348		6.192
37	102	412	204	0.639	2.475	11756		6.45
37	103	408	202	0.639	2.475	14910		6.708
37	104	406	197	0.769	2.981	7771		6.966
37	105	403	194	0.606	2.348	5902		7.224
37	106	400	189	0.833	3.227	6123		7.482
37	107	398	184	0.769	2.981	9765		7.74
37	108	396	184	0.286	1.107	5614		7.998
37	109	392	178	1.03	3.991	2058		8.256
37	110	390	176	0.404	1.566	5018		8.514
37	111	388	173	0.515	1.996	4161		8.772
37	112	386	172	0.319	1.238	5251		9.03
37	113	384	170	0.404	1.566	11277		9.288
37	114	382	167	0.515	1.996	26496		9.546
37	115	379	165	0.515	1.996	7270		9.804
37	116	376	163	0.515	1.996	5431		10.062
37	117	375	160	0.452	1.75	7474		10.32
37	118	374	158	0.319	1.238	7956		10.578
37	119	374	158	0	0	15219		10.836
37	120	374	158	0	0	3150		11.094
37	121	376	157	0.319	1.238	3065		11.352
37	122	378	159	0.404	1.566	3571		11.61
37	123	378	158	0.143	0.553	4343		11.868
37	124	379	159	0.202	0.783	2913		12.126
37	125	378	159	0.143	0.553	4921		12.384
37	126	377	160	0.202	0.783	3624		12.642
37	127	379	160	0.286	1.107	2993	27.737	12.9	2.15016
38	97	503	260	0	0	3718
38	98	494	262	1.317	5.103	2810		0.258
38	99	490	261	0.589	2.282	5145		0.516
38	100	484	261	0.857	3.321	2031		0.774
38	101	481	261	0.428	1.66	3477		1.032
38	102	479	260	0.319	1.238	4907		1.29
38	103	473	260	0.857	3.321	9352		1.548
38	104	467	262	0.903	3.501	11740		1.806
38	105	462	264	0.769	2.981	1615		2.064
38	106	457	264	0.714	2.767	2811		2.322
38	107	451	263	0.869	3.367	6177		2.58
38	108	446	262	0.728	2.822	5794		2.838
38	109	438	260	1.178	4.564	5436		3.096
38	110	434	260	0.571	2.214	2636		3.354
38	111	427	256	1.151	4.462	3914		3.612
38	112	422	257	0.728	2.822	7596		3.87
38	113	416	258	0.869	3.367	2734		4.128
38	114	410	256	0.903	3.501	3787		4.386
38	115	406	252	0.808	3.131	16473		4.644
38	116	402	250	0.639	2.475	2580		4.902
38	117	399	254	0.714	2.767	10607		5.16
38	118	398	260	0.869	3.367	5788		5.418
38	119	394	264	0.808	3.131	2496		5.676
38	120	391	269	0.833	3.227	3530		5.934
38	121	387	274	0.914	3.544	3260		6.192
38	122	386	278	0.589	2.282	3576		6.45
38	123	382	281	0.714	2.767	3158		6.708
38	124	379	286	0.833	3.227	2692		6.966
38	125	375	285	0.589	2.282	3611		7.224
38	126	376	284	0.202	0.783	4056		7.482
38	127	372	286	0.639	2.475	2489		7.74
38	128	364	293	1.518	5.884	2688		7.998
38	129	361	297	0.714	2.767	1823		8.256
38	130	357	300	0.714	2.767	1494		8.514
38	131	352	302	0.769	2.981	2672		8.772
38	132	348	305	0.714	2.767	2385		9.03
38	133	343	308	0.833	3.227	3229		9.288
38	134	338	310	0.769	2.981	1893		9.546
38	135	332	313	0.958	3.713	551		9.804
38	136	328	318	0.914	3.544	1603		10.062
38	137	324	320	0.639	2.475	989		10.32
38	138	320	323	0.714	2.767	1715		10.578
38	139	318	325	0.404	1.566	4597		10.836
38	140	315	328	0.606	2.348	3892		11.094
38	141	311	332	0.808	3.131	2554		11.352
38	142	308	336	0.714	2.767	3361		11.61
38	143	306	342	0.903	3.501	1390	35.592	11.868	2.99899
39	1	476	225	0	0	9425
39	2	474	225	0.286	1.107	4038		0.258
39	3	470	227	0.639	2.475	4280		0.516
39	4	459	218	2.03	7.867	2885		0.774
39	5	452	215	1.088	4.215	4054		1.032
39	6	445	213	1.04	4.029	2917		1.29
39	7	443	209	0.639	2.475	2902	5.722	1.548	3.69638
40	1	476	225	0	0	9425
40	2	472	224	0.589	2.282	7452		0.258
40	3	470	224	0.286	1.107	5280		0.516
40	4	466	223	0.589	2.282	6629		0.774
40	5	462	224	0.589	2.282	6018		1.032
40	6	460	224	0.286	1.107	7302		1.29
40	7	458	224	0.286	1.107	8677		1.548
40	8	458	224	0	0	7440		1.806
40	9	458	223	0.143	0.553	9584		2.064
40	10	455	224	0.452	1.75	4737		2.322
40	11	452	220	0.714	2.767	5102		2.58
40	12	452	220	0	0	3634		2.838
40	13	448	216	0.808	3.131	3697		3.096
40	14	446	214	0.404	1.566	5573		3.354
40	15	445	210	0.589	2.282	5966		3.612
40	16	444	204	0.869	3.367	7956		3.87
40	17	444	198	0.857	3.321	9574		4.128
40	18	444	193	0.714	2.767	10005		4.386
40	19	447	189	0.714	2.767	3871		4.644
40	20	447	186	0.428	1.66	6945		4.902
40	21	447	182	0.571	2.214	10381		5.16
40	22	445	182	0.286	1.107	3956		5.418
40	23	438	181	1.01	3.914	6514		5.676
40	24	434	180	0.589	2.282	4442		5.934
40	25	430	178	0.639	2.475	9327		6.192
40	26	426	178	0.571	2.214	5270		6.45
40	27	420	175	0.958	3.713	5984		6.708
40	28	418	174	0.319	1.238	3963		6.966
40	29	414	168	1.03	3.991	6050		7.224
40	30	412	165	0.515	1.996	6051		7.482
40	31	407	163	0.769	2.981	4654		7.74
40	32	404	161	0.515	1.996	4959		7.998
40	33	400	159	0.639	2.475	6461		8.256
40	34	396	158	0.589	2.282	3409		8.514
40	35	392	156	0.639	2.475	4861		8.772
40	36	388	154	0.639	2.475	3795		9.03
40	37	384	150	0.808	3.131	2852		9.288
40	38	378	144	1.212	4.697	3292		9.546
40	39	378	143	0.143	0.553	5380		9.804
40	40	366	136	1.984	7.689	2532		10.062
40	41	365	134	0.319	1.238	3691		10.32
40	42	360	128	1.115	4.323	2109		10.578
40	43	356	126	0.639	2.475	2798	25.815	10.836	2.38234
