# Supplementary material for: The kinesin KIF1C transports APC-dependent mRNAs to cell protrusions
Source: RNA. 2021 Dec;27(12):1528–44. doi: 10.1261/rna.078576.120 (PMC8594469; doi:10.1261/rna.078576.120)
Supplement: Supplemental Material [file supp_078576.120_Supplemental_Table_S5.xlsx]

## Sheet: KIF1C IP; GO Biological process
Analysis Type:	PANTHER Overrepresentation Test (Released 20210224)
Annotation Version and Release Date:	GO Ontology database DOI: 10.5281/zenodo.4735677 Released 2021-05-01
Analyzed List:	Homo sapiens; 200 most enriched mRNAs in KIF1C IP
Reference List:	Homo sapiens (all genes in database)
Test Type:	FISHER
Correction:	FDR
GO biological process complete	Homo sapiens - REFLIST (20595)	# found	expected	over/under	fold Enrichment	raw P-value	FDR
regulation of maintenance of mitotic sister chromatid cohesion (GO:0034182)	8	3	0.07	+	40.86	0.000116	0.0457
regulation of maintenance of sister chromatid cohesion (GO:0034091)	8	3	0.07	+	40.86	0.000116	0.0446
DNA duplex unwinding (GO:0032508)	105	10	0.96	+	10.38	9.94e-08	0.000196
DNA geometric change (GO:0032392)	110	10	1.01	+	9.91	1.49e-07	0.000235
cellular response to ionizing radiation (GO:0071479)	71	6	0.65	+	9.21	7.25e-05	0.0347
spindle assembly (GO:0051225)	91	7	0.84	+	8.38	3.17e-05	0.0185
transport along microtubule (GO:0010970)	157	8	1.44	+	5.55	0.000137	0.0493
spindle organization (GO:0007051)	224	11	2.06	+	5.35	1.07e-05	0.00892
microtubule-based transport (GO:0099111)	192	9	1.76	+	5.11	9.67e-05	0.045
cytoskeleton-dependent intracellular transport (GO:0030705)	194	9	1.78	+	5.06	0.000104	0.0458
DNA conformation change (GO:0071103)	312	14	2.86	+	4.89	1.82e-06	0.00222
mitotic nuclear division (GO:0140014)	201	9	1.84	+	4.88	0.000135	0.0496
protein-containing complex localization (GO:0031503)	259	11	2.38	+	4.63	3.87e-05	0.0218
DNA replication (GO:0006260)	273	11	2.51	+	4.39	6.11e-05	0.0311
regulation of chromosome organization (GO:0033044)	290	11	2.66	+	4.13	0.000102	0.0463
chromatin organization (GO:0006325)	703	25	6.45	+	3.88	1.2e-08	3.8e-05
microtubule-based movement (GO:0007018)	354	12	3.25	+	3.69	0.000139	0.0487
DNA repair (GO:0006281)	531	18	4.87	+	3.69	2.92e-06	0.0033
chromosome organization (GO:0051276)	1064	35	9.76	+	3.58	7.45e-11	1.18e-06
microtubule-based process (GO:0007017)	806	26	7.4	+	3.52	4.01e-08	0.000106
cilium organization (GO:0044782)	408	13	3.74	+	3.47	0.000133	0.05
mRNA processing (GO:0006397)	486	15	4.46	+	3.36	5.71e-05	0.0301
microtubule cytoskeleton organization (GO:0000226)	567	17	5.2	+	3.27	2.58e-05	0.0178
mitotic cell cycle (GO:0000278)	750	21	6.88	+	3.05	7.7e-06	0.00716
cellular response to DNA damage stimulus (GO:0006974)	793	22	7.28	+	3.02	5.31e-06	0.00525
mRNA metabolic process (GO:0016071)	697	19	6.4	+	2.97	3.06e-05	0.0186
mitotic cell cycle process (GO:1903047)	675	18	6.19	+	2.91	6.56e-05	0.0324
cell cycle (GO:0007049)	1316	34	12.08	+	2.82	5.51e-08	0.000124
cell cycle process (GO:0022402)	957	24	8.78	+	2.73	1.01e-05	0.00891
plasma membrane bounded cell projection organization (GO:0120036)	1175	25	10.78	+	2.32	0.000105	0.0439
nucleic acid metabolic process (GO:0090304)	2217	46	20.35	+	2.26	1.2e-07	0.00021
RNA metabolic process (GO:0016070)	1582	32	14.52	+	2.2	2.68e-05	0.0169
organelle organization (GO:0006996)	3567	68	32.73	+	2.08	9.69e-10	7.66e-06
nucleobase-containing compound metabolic process (GO:0006139)	2705	50	24.82	+	2.01	1.26e-06	0.00181
heterocycle metabolic process (GO:0046483)	2891	52	26.53	+	1.96	1.52e-06	0.002
cellular aromatic compound metabolic process (GO:0006725)	2937	52	26.95	+	1.93	3.03e-06	0.00319
cellular component assembly (GO:0022607)	2494	44	22.89	+	1.92	2.63e-05	0.0173
cellular component biogenesis (GO:0044085)	2754	48	25.27	+	1.9	1.33e-05	0.01
organic cyclic compound metabolic process (GO:1901360)	3182	53	29.2	+	1.81	1.12e-05	0.00882
cellular localization (GO:0051641)	2985	48	27.39	+	1.75	0.000105	0.0447
cellular component organization (GO:0016043)	5783	91	53.07	+	1.71	7.5e-09	2.96e-05
cellular component organization or biogenesis (GO:0071840)	6006	94	55.12	+	1.71	4.13e-09	2.18e-05
macromolecule metabolic process (GO:0043170)	6151	85	56.45	+	1.51	1.41e-05	0.0102
immune response (GO:0006955)	2075	4	19.04	-	0.21	4.22e-05	0.023
G protein-coupled receptor signaling pathway (GO:0007186)	1305	1	11.98	-	0.08	0.000115	0.0468
